# Supplementary material for: Genome-wide transcriptional analysis of grapevine berry ripening reveals a set of genes similarly modulated during three seasons and the occurrence of an oxidative burst at vèraison
Source: BMC Genomics. 2007 Nov 22;8:428. doi: 10.1186/1471-2164-8-428 (PMC2228314; doi:10.1186/1471-2164-8-428)
Supplement: Additional file 2 — Data quality assessment. R-squared coefficient analysis on the 27 hybridization data sets. [file 1471-2164-8-428-S2.xls]

## Sheet: Foglio1
R-squared coefficient averaged on three biological replicates for each time point
	TP A	TP B	TP C
2003	0.92±0.04	0.91±0.06	0.93±0.03
2005	0.97±0.00	0.93±0.04	0.99±0.00
2006	0.96±0.01	0.89±0.08	0.93±0.03
