# Supplementary material for: Genome-wide transcriptional analysis of grapevine berry ripening reveals a set of genes similarly modulated during three seasons and the occurrence of an oxidative burst at vèraison
Source: BMC Genomics. 2007 Nov 22;8:428. doi: 10.1186/1471-2164-8-428 (PMC2228314; doi:10.1186/1471-2164-8-428)
Supplement: Additional file 3 — Core set of modulated genes during berry ripening. Log2 average expression data for 2003, 2005 and 2006 of the 1477 modulated genes during berry ripening. Some more information such as the corresponding TC or singleton of the TIGR gene index v 4.0,, the expression profile cluster, the sequence annotation and the corresponding GO functional category are also included. [file 1471-2164-8-428-S3.xls]

## Sheet: Sheet1
AffyID	TIGRv4	TPA_03	TPB_03	TPC_03	TPA_05	TPB_05	TPC_05	TPA_06	TPB_06	TPC_06	Cluster	IDProtein	Def_Protein	E-value	Functional class/es
1606455_at	TC48289	6.97144	5.59068	4.07081	9.66254	10.4244	7.826	10.9783	10.6337	8.10426	1	P93604	Rust resistance kinase Lr10	5.6015E-58	response to stimulus	protein metabolism	signal transduction
1606575_at	TC40377	3.88068	5.13434	3.52851	6.86341	8.2326	4.47902	4.06006	5.42556	3.29805	1	Q9SG96	RING-H2 finger protein ATL3C	1.37235E-43	protein metabolism
1606589_at	TC39563	9.7675	10.1139	8.0109	10.8371	12.3661	10.509	12.1807	12.9856	10.4637	1	Q75L83	Putative SF16 protein	1.5023E-101	biological process unknown
1606595_at	TC46576	11.2317	10.8544	8.64114	12.4215	13.3145	11.3705	13.562	14.1023	11.9911	1	Q9ZW24	Glutathione S-transferase (At2g29420/F16P2.20)	1.33622E-63	response to stimulus
1606686_at	TC47241	6.67368	7.34639	5.86542	8.38442	9.92322	8.32228	9.42024	10.3892	8.36164	1	Q9C826	Short chain alcohol dehydrogenase. putative; 41546-43076 (Short-chain dehydrogenase/reductase) (Short chain alcohol dehydrogenase. putative)	1.7271E-107	response to stimulus	development	generation of precursor metabolites and energy
1606801_at	TC47843	5.44412	8.1161	4.9789	5.9511	7.84692	6.0809	7.69316	9.82167	6.87275	1	-	no hit
1606891_at	TC46152	6.25436	7.67274	4.11598	6.65571	10.3716	6.42049	9.33197	9.91748	4.80334	1	O49858	Cytochrome P450 82A3 (EC 1.14.-.-) (P450 CP6)	3.5494E-167	response to stimulus	transport	generation of precursor metabolites and energy
1606923_s_at	TC45845	8.293	8.15024	6.97725	10.5261	10.9229	9.71103	11.094	11.1549	9.91843	1	Q9XIR0	F13O11.15 protein (At1g64850/F13O11_15) (Hypothetical protein)	4.10488E-59	biological process unknown
1606982_at	TC43568	5.67152	6.21015	5.05924	7.58312	8.37099	7.17697	9.2065	10.179	9.00103	1	Q9LTR2	Dbj|BAA17049.1 (AT3g20320/MQC12_7)	1.14371E-58	biological process unknown
1606983_at	TC47543	6.9127	6.29563	3.4871	9.39746	10.7401	8.47551	11.9017	11.6404	9.54911	1	Q9SHY2	F1E22.10 (Hypothetical protein At1g65730) (Metal-nicotianamine transporter YSL7)	1.509e-167	transport
1607028_at		7.76294	8.35211	6.59616	8.79718	10.2152	9.23885	10.2503	10.951	9.09742	1	-	no hit
1607051_x_at		7.72732	7.81526	6.78166	10.1212	10.5307	9.19108	10.2315	10.8331	9.7825	1	Q75G91	Putative ribosomal protein	1.02709E-57	protein metabolism	organelle organization and biogenesis	protein biosynthesis
1607092_at	TC41103	8.13636	8.7768	7.4853	10.0118	10.8362	9.65227	11.0926	11.2567	10.1006	1	Q6ZK12	zinc metalloproteinase-like. ubiquitin	1.1975E-47	protein metabolism
1607155_at	TC48045	5.30211	5.98413	4.5032	8.15189	9.2144	7.80654	8.69232	8.94257	7.07671	1	Q8LED1	Tubulin alpha-6 chain. putative	1.0855E-53	organelle organization and biogenesis
1607310_at	TC41271	3.89007	4.86017	3.80537	6.67084	7.55506	6.49308	8.46523	8.66887	7.11528	1	Q949T9	Hypothetical protein At5g14370	7.23207E-48	biological process unknown
1607385_at	TC47120	7.6876	6.58531	5.82633	9.76126	10.2141	8.72766	10.4491	10.5763	9.12422	1	O04567	T7N9.25 (At1g27190 leucine-rich repeat transmembrane protein kinase. putative)	2.29856E-80	protein metabolism	signal transduction
1607412_at		5.71058	6.39514	3.22153	3.76133	9.25908	3.35396	8.05527	10.0988	3.25239	1	-	no hit
1607451_at	TC48217	4.87739	5.33457	4.36371	7.81999	8.25932	7.07185	7.6849	8.47784	7.3531	1	Q5NBA0	Putative sec14 like protein	2.56314E-33	transport
1607532_at	TC45887	9.32687	9.37892	8.30221	11.6385	12.1529	10.9459	12.0503	12.3379	11.3248	1	P30707	60S ribosomal protein L9 (Gibberellin-regulated protein GA)	3.58993E-91	protein metabolism	organelle organization and biogenesis	protein biosynthesis
1607539_at	TC51583	6.14353	6.11031	4.95224	7.25109	8.12983	6.57385	8.78573	9.6468	7.79563	1	Q9XI10	F8K7.10 protein (Hypothetical protein At1g21680)	4.63965E-83	biological process unknown
1607541_at	TC40474	8.25269	8.92451	4.02005	9.2961	10.3873	7.45168	9.96774	9.11501	6.52652	1	Q9JLE9	GABA-A receptor epsilon-like subunit	6.24342E-47	response to stimulus	response to endogenous stimulus	signal transduction
1607645_at	TC38776	3.55419	5.28316	2.95657	4.12928	8.33787	4.65763	5.00932	9.16502	5.53035	1	Q9XHX6	Putative pathogenesis related protein	1.38655E-70	response to stimulus
1607788_at	TC47071	5.63045	5.61974	3.93988	7.22158	8.35011	6.80182	8.48792	8.85219	7.00795	1	Q9LFN0	Hypothetical protein F2I11_160	1.30174E-84	biological process unknown
1607793_at	TC38668	7.66634	7.18285	5.72118	8.95557	9.70765	7.94476	10.7312	10.9217	8.82356	1	Q84N30	One helix protein	1.32817E-32	biological process unknown
1607811_at	TC47349	6.81412	7.36682	6.23417	9.24636	9.71001	8.45466	10.4163	10.6484	9.48766	1	O22793	At2g33430. plastid developmental protein DAG. putative	3.02313E-93	organelle organization and biogenesis
1607846_at	TC46132	10.8842	10.5766	8.76356	12.388	13.3716	11.8807	13.2529	13.5365	11.9412	1	Q9ZVA0	F9K20.14 protein	3.7557E-67	biological process unknown
1607938_at	TC46722	4.92152	4.29612	3.32784	7.05537	8.15597	5.48262	8.97713	9.00523	6.0292	1	Q8L7U1	AT4g39970/T5J17_140 haloacid dehalogenase-like hydrolase family protein	3.4053E-118	primary metabolism
1608194_at	TC45749	7.87517	7.28193	5.93585	9.72887	10.6546	8.32609	10.7754	11.4328	9.23684	1	Q8RXS1	Hypothetical protein At1g18730	1.72358E-54	biological process unknown
1608455_at	TC39809	8.77005	8.05463	6.92244	10.1124	10.9662	9.18148	11.0645	11.4431	9.43	1	Q9XI10	F8K7.10 protein (Hypothetical protein At1g21680)	3.9571E-167	biological process unknown
1608502_at	TC47360	8.16098	8.10539	6.6793	10.4668	11.2813	9.79694	11.2968	11.7703	10.1661	1	Q9FEW9	12-oxophytodienoate reductase 3 (EC 1.3.1.42) (12-oxophytodienoate-10.11-reductase 3) (OPDA-reductase 3) (LeOPR3)	2.4194E-111	response to stimulus	secondary metabolism	response to endogenous stimulus	lipid metabolism
1608541_s_at		10.986	10.0766	8.32133	12.1005	12.6164	10.9367	12.3718	12.4471	10.4976	1	Q9LHT0	Putative short chain alcohol dehydrogenase	1.20181E-35	response to stimulus	generation of precursor metabolites and energy
1608777_at	TC45612	7.25391	7.16479	6.04099	9.14229	10.1316	8.61407	10.2853	10.2684	8.32362	1	P23525	37 kDa inner envelope membrane protein. chloroplast precursor (E37)	3.0366E-106	photosynthesis	organelle organization and biogenesis
1608981_at	TC48195	8.58874	8.74397	6.63028	10.0108	11.9556	9.47419	12.6068	12.7976	10.771	1	O80629	Putative phospholipase	7.4712E-106	lipid metabolism
1609165_at	TC38640	8.50978	8.5628	6.791	10.1377	11.6399	9.91319	12.0149	12.1897	10.117	1	Q9LUG8	Similarity to endo-1 (AT3g23600/MDB19_9) (Contains similarity to endo-1.3-1.4-beta-D-glucanase)	1.78445E-94	carbohydrate metabolism
1609202_at	TC40004	6.22926	5.90629	4.22199	8.94041	9.80896	7.69607	10.6359	10.8943	8.48247	1	Q9FQE4	Glutathione S-transferase GST 14 (EC 2.5.1.18) (Fragment)	9.04246E-63	response to stimulus
1609209_at	TC42127	6.17489	6.0798	4.45328	8.7229	9.82148	7.96774	10.116	10.5782	8.35459	1	Q8LAA8	Hypothetical protein At4g38225	5.68026E-96	biological process unknown
1609451_at	TC50804	4.22729	5.68469	5.06235	5.56672	7.95288	6.49332	5.12075	6.49396	5.08908	1	Q69XR3	Hydrolase-like	2.3025E-106	biological process unknown
1609486_at	TC46640	4.58087	3.91323	2.63157	4.34816	5.85724	2.36375	4.70446	5.03903	3.11216	1	Q9SCU1	Hypothetical protein T18N14.50 (AT3g51670/T18N14_50)	0	transport
1609491_at	TC45674	8.06564	9.25483	8.31084	11.116	12.2509	11.1432	11.2583	11.9774	10.5184	1	Q5ZA08	Putative protease	2.2437E-179	protein metabolism
1609580_at	TC40600	4.39926	6.30846	3.76031	6.55389	8.83505	5.4824	8.10223	9.01649	4.55406	1	Q9SJI1	Expressed protein (At2g42750/F7D19.25) (DNAJ heat shock N-terminal domain-containing protein)	6.0448E-131	response to stimulus
1609736_at	TC42453	4.73906	4.86489	3.46354	7.137	7.79535	6.26311	7.76954	8.46702	5.23235	1	Q8H124	Hypothetical protein At2g34460. flavin reductase-related	3.43343E-69	primary metabolism
1609891_at	TC42459	5.24304	5.59202	4.42815	7.44696	8.36439	6.30019	8.37668	8.58297	5.36816	1	Q6K841	Putative 3'(2').5'-bisphosphate nucleotidase SAL	1.03563E-46	response to stimulus
1609923_at	TC46528	6.80645	6.26392	4.70362	8.90384	10.615	6.75662	10.3119	10.6349	6.3764	1	P93260	Glycolate oxidase (EC 1.1.3.15)	0	photosynthesis	transport	generation of precursor metabolites and energy
1610012_s_at	TC40013	8.56366	8.77701	7.03638	10.1671	11.5091	9.63028	11.4803	11.9027	10.3485	1	-	no hit
1610044_s_at		6.16957	7.38127	3.38692	7.36675	10.6571	6.14241	9.39675	9.7941	4.86976	1	Q6XL72	Cytochrome P-450-like protein (Fragment)	9.13337E-32	transport	generation of precursor metabolites and energy
1610210_at	TC39569	6.24956	6.40996	4.71986	8.84941	9.75763	7.28334	10.2879	10.3464	7.43373	1	Q9FFJ2	Arabidopsis thaliana genomic DNA. chromosome 5. P1 clone:MKP11 (Hypothetical protein At5g17170)	8.7054E-104	biological process unknown
1610336_at	TC39434	8.05784	7.43436	6.38027	11.0055	11.6506	9.67324	11.5815	11.8412	10.0817	1	Q6PP99	Mitochondrial pyruvate dehydrogenase kinase isoform 1 (EC 2.7.1.99)	0	protein metabolism
1610539_x_at		13.6787	13.6243	10.8337	13.425	14.0938	12.9177	14.3445	14.7899	13.6152	1	Q9M4H3	Putative metallothionein-like protein (GRIP 24)	2.58683E-32	response to stimulus	development
1610621_at	TC38852	8.71261	9.71358	8.36905	11.2007	12.5218	10.0361	11.6109	12.4053	9.72931	1	Q9LRV7	Gb|AAF04880.1	1.92451E-52	biological process unknown
1610626_at	TC38824	10.0311	10.489	9.15265	11.7979	12.2716	11.2603	12.105	12.4086	11.2922	1	O24550	Malate dehydrogenase (EC 1.1.1.40) Malic enzyme	0	primary metabolism	generation of precursor metabolites and energy	carbohydrate metabolism
1610667_s_at	TC41141	10.2595	10.2106	8.63603	11.5688	12.0352	10.6452	12.1443	12.3018	10.8886	1	Q9ZNS5	Ribosomal protein S28	8.74745E-28	protein metabolism	organelle organization and biogenesis	protein biosynthesis
1610745_at	TC47636	8.01503	7.35103	5.47556	9.42292	10.9297	8.0116	11.7452	11.7788	8.22891	1	-	no hit
1610809_at	TC40986	7.89416	8.04955	6.27838	9.89831	10.6084	8.08886	10.6982	10.6821	8.10416	1	Q8GXD3	Hypothetical protein At4g01670/T15B16_23	5.35694E-31	biological process unknown
1610884_at	TC45674	5.74969	7.31298	6.57016	7.84021	9.08255	8.18133	8.41304	9.69229	7.97076	1	Q5ZA08	Putative protease	2.2437E-179	protein metabolism
1610886_at	TC50578	6.70713	5.99438	4.80879	9.37479	9.87518	8.69762	9.93124	10.3101	8.68043	1	Q5W767	Hypothetical protein OJ1320_D10.7	1.49775E-27	biological process unknown
1611047_at	TC45232	13.2565	13.2381	11.6116	14.3405	14.9506	13.5303	15.0209	15.2376	14.0074	1	Q04960	DnaJ protein homolog (DNAJ-1)	0	response to stimulus	protein metabolism
1611085_at	TC41410	4.80477	5.93486	3.55747	5.40146	8.22758	5.64397	7.71584	8.7376	5.00028	1	Q9ZUI7	T2K10.11 protein (Hypothetical protein)	4.40274E-39	biological process unknown
1611095_a_at	TC46866	6.52583	7.78158	3.72902	4.41221	10.227	3.09576	7.17276	11.3283	3.09274	1	Q9LW90	DC1.2 homologue. invertase/pectin methylesterase inhibitor family protein	2.49084E-45	cell wall organization and biogenesis	carbohydrate metabolism
1611212_at	TC40418	4.79075	4.27796	3.11934	6.06641	8.01427	3.90601	8.44148	8.50747	3.00936	1	Q8L8M4	Hypothetical protein	1.35501E-30	biological process unknown
1611241_at	TC50998	5.40751	5.11939	3.88708	7.03328	8.41033	5.53635	8.60184	9.03245	5.37069	1	Q9LUB5	Similarity to jasmonate inducible protein	8.44326E-63	response to stimulus	response to endogenous stimulus
1611324_at	TC40240	5.27174	4.62618	3.44967	7.26219	8.53298	5.99575	8.8435	9.13164	5.74504	1	Q5MG95	Hypothetical protein	1.59095E-66	biological process unknown
1611370_at	TC43395	3.73807	3.84262	2.88399	5.45559	7.76424	4.1313	9.70466	9.69747	5.75155	1	Q93ZI4	AT4g27830/T27E11_70	2.4167E-38	carbohydrate metabolism
1611452_at	TC47414	7.66352	7.09682	5.97773	8.44311	9.40515	6.83515	8.85049	8.48171	4.46995	1	Q9AR73	Hydroquinone glucosyltransferase (EC 2.4.1.218) (Arbutin synthase)	2.9439E-131	secondary metabolism
1611686_at	TC48299	8.0016	7.5517	5.44706	9.91349	11.3854	8.93311	11.7392	12.1162	9.62668	1	-	no hit
1611714_at	TC46809	8.15838	8.13085	6.70141	10.2362	11.0665	9.42853	10.8917	11.3413	9.61264	1	P48578	Serine/threonine protein phosphatase PP2A-4 catalytic subunit (EC 3.1.3.16) (Protein phosphatase 2A isoform 4)	3.9993E-170	protein metabolism	signal transduction	amino acid and derivative metabolism
1611765_at	TC39045	9.72743	9.99103	8.18748	11.0449	11.8242	10.7896	11.8655	11.9995	10.5758	1	Q9XES3	Wound-induced protein WI12	8.70664E-30	response to stimulus
1611883_at	TC41489	5.57697	4.80184	3.70798	7.45506	8.91264	4.60343	7.9281	8.91147	4.90156	1	Q9LZW4	Hypothetical protein T20L15_90 (Serine/threonine protein kinase) (CBL-interacting protein kinase 14) (Hypothetical protein At5g01820)	1.58202E-33	protein metabolism	signal transduction
1611920_at	TC40303	3.31418	4.29605	2.72736	4.24669	7.1502	2.10997	8.1929	7.26377	1.81996	1	Q9M9A3	F27J15.20 (Hypothetical protein) (MYB transcription factor)	3.8261E-84	nucleobase, nucleoside, nucleotide and nucleic acid metabolism
1611947_at	TC44924	8.02339	7.29463	4.87029	10.064	11.1264	8.34759	11.4471	11.9231	8.43995	1	Q9FGA2	Arabidopsis thaliana genomic DNA. chromosome 5. P1 clone:MPF21 (At5g50090)	1.42728E-34	biological process unknown
1611955_at	TC40360	6.01352	5.8527	4.64928	8.03847	8.60964	7.39463	9.09896	8.8649	7.3101	1	Q5U9G0	Chloroplast fatty acid desaturase 6	9.8634E-119	lipid metabolism
1611972_s_at	TC48326	5.84437	4.84596	2.83657	5.32187	8.53381	2.37206	7.85697	9.15158	2.35262	1	-	no hit
1612075_at	TC39780	6.59779	7.39554	4.61116	8.73247	9.67904	6.38798	10.2377	10.3373	7.05846	1	Q9LTA0	FRO2-like protein; NADPH oxidase-like. Ferric-chelate reductase	5.0412E-102	response to stimulus	transport	generation of precursor metabolites and energy
1612269_at	TC43114	5.68175	6.17868	4.62448	8.01782	9.14623	7.6487	9.11583	9.52083	7.75362	1	Q7FRS8	Calcineurin B-like protein 10	4.66047E-52	response to stimulus	signal transduction
1612275_at	TC41551	5.88621	6.26633	5.01124	8.2771	9.37637	8.33669	9.82583	9.91682	8.59944	1	Q8GZ98	Hypothetical protein At5g01920/T20L15_190 protein kinase family	1.11861E-83	protein metabolism	signal transduction
1612370_at	TC39338	10.3721	10.3785	8.6545	12.8016	13.2204	11.8778	12.8524	13.2399	11.4849	1	Q94FN1	Phosphatidylinositol transfer-like protein III	0	transport
1612516_at	TC47080	8.4011	8.41118	6.66056	10.4793	11.4245	9.37953	11.9361	11.8823	9.57946	1	Q76FZ8	Brassinosteroid receptor	0	response to stimulus	protein metabolism	response to endogenous stimulus	signal transduction
1612525_at	TC39603	10.1883	10.2402	4.88303	11.1269	12.6598	7.99965	12.4724	12.7472	6.81058	1	Q5Z4E5	Putative 41 kD chloroplast nucleoid DNA binding protein	2.0614E-41	nucleobase, nucleoside, nucleotide and nucleic acid metabolism
1612648_at	TC41430	6.66034	7.79501	5.6387	9.46564	10.4732	9.2728	10.7354	10.7898	9.05995	1	Q8LB68	Protein disulfide isomerase. PDI-like protein	2.92569E-28	protein metabolism
1612667_a_at	TC39160	6.28979	6.55358	5.48228	8.30054	9.23261	7.98147	9.22455	9.71325	7.79045	1	Q9LUA0	Gb|AAF16548.1 (AT3g25910/MPE11_6)	4.429e-98	biological process unknown
1612678_at	TC51669	7.37523	7.11705	4.66045	8.28133	9.32152	6.50593	10.1489	10.6371	6.97124	1	Q9C9W0	Putative ABC transporter; 66585-65723 (Putative ABC transporter protein)	2.5007E-71	transport
1612712_at		8.45452	8.40538	6.82718	11.5515	12.6191	10.0444	13.0669	13.2868	10.992	1	-	no hit
1612811_at	CF373161	5.84626	6.28809	4.82996	7.42934	8.47579	6.75421	9.6905	9.08946	6.41914	1	-	no hit
1612844_s_at	TC38853	7.4852	8.92757	7.85961	8.98927	10.4962	8.67456	8.72297	10.1509	7.84735	1	Q9LRV7	Gb|AAF04880.1	1.55463E-41	biological process unknown
1612944_at	TC40336	8.94158	8.99353	7.52504	10.8849	11.5736	10.0301	11.6304	12.2378	10.5217	1	Q9SJL4	Expressed protein (Hypothetical protein At2g36930 zinc finger (C2H2 type) family protein)	2.07016E-51	nucleobase, nucleoside, nucleotide and nucleic acid metabolism
1612948_at	TC40906	6.47793	6.83512	5.34321	9.48574	10.755	8.69165	10.0661	10.5867	7.4621	1	Q8H7M7	Hypothetical protein OJ1217B09.19	7.36619E-46	biological process unknown
1612997_a_at	TC38852	6.48348	7.93759	6.80929	8.20486	9.73685	7.27866	7.30672	9.18606	4.14767	1	Q9LRV7	Gb|AAF04880.1	1.92451E-52	biological process unknown
1613071_at	TC42343	9.40063	9.25009	7.50795	11.1366	11.9669	9.59359	12.3849	12.5794	9.85467	1	Q8GWN8	Hypothetical protein At4g16490/dl4270c	1.14622E-61	biological process unknown
1613085_at	TC46600	6.93303	5.64969	4.61219	8.96718	9.51797	7.89215	10.0753	10.0669	7.79145	1	Q5DW43	Phototropin	8.8723E-157	response to stimulus	protein metabolism	signal transduction
1613123_at	CF215236	7.42337	6.67997	5.3284	9.7079	10.559	9.06094	10.6513	11.2207	9.49397	1	Q8S3D1	Putative bHLH transcription factor (Hypothetical protein F19B15.130) (Hypothetical protein AT4g29100 ethylene-responsive family protein)	1.04346E-61	response to stimulus	response to endogenous stimulus	nucleobase, nucleoside, nucleotide and nucleic acid metabolism
1613421_at	TC39760	8.81638	9.03205	7.47776	10.7571	11.5855	10.0063	11.6025	12.0623	10.0195	1	Q9ZNY4	Mitochondrial energy transfer protein precursor	6.0799E-150	generation of precursor metabolites and energy
1613588_at	TC45060	9.46319	9.25955	7.68971	11.6694	12.3266	10.3576	12.9989	13.119	11.3076	1	Q4VZI6	Cytochrome b6	1.0207E-119	photosynthesis	transport	generation of precursor metabolites and energy
1613635_at	TC38874	8.0438	8.60029	6.89785	10.1157	11.8732	8.97404	11.3957	12.4119	9.08808	1	Q6ZIK0	Putative gamma-tocopherol methyltransferase	6.1101E-133	secondary metabolism
1613759_s_at	TC40935	9.44357	8.89663	7.69808	11.4479	12.2812	9.60234	12.2901	12.0992	9.61019	1	O82199	Putative CCCH-type zinc finger protein	4.82753E-33	nucleobase, nucleoside, nucleotide and nucleic acid metabolism
1614058_at	TC49660	6.90905	6.19149	4.66728	9.62381	10.641	7.18219	9.87255	10.4697	6.89433	1	Q8LPE7	Ser/Thr protein kinase (Fragment)	8.2157E-105	protein metabolism	signal transduction
1614178_at	TC38352	9.13957	9.22171	6.87759	11.1592	11.9482	9.91727	11.7461	11.9053	9.97057	1	Q7X9A0	Ribulose bisphosphate carboxylase/oxygenase activase 1. chloroplast precursor (RuBisCO activase 1) (RA 1) (RubisCO activase alpha form)	0	protein metabolism	photosynthesis	carbohydrate metabolism
1614202_s_at	TC38540	8.52446	7.13954	6.00123	9.39171	10.5927	7.78812	10.4659	11.0385	7.63003	1	Q9SQR3	T11I18.10 protein (AT3g03990/T11I18_10) esterase/lipase/thioesterase family protein	3.552e-120	primary metabolism
1614212_at	TC47448	4.60622	6.48043	3.07387	6.70003	9.21432	4.02425	9.3351	9.47635	4.96367	1	O81806	Rho-GTPase-activating protein-related. hypothetical protein F8D20.260 (Hypothetical protein AT4g35750)	1.98697E-78	signal transduction
1614237_a_at	TC38178	8.19311	8.32381	7.09404	10.8141	11.6904	9.92896	10.4909	11.0278	9.39207	1	Q7XAB8	Light-regulated chloroplast-localized protein	5.15562E-23	response to stimulus	photosynthesis	organelle organization and biogenesis	transport
1614361_at	TC40639	7.00886	7.33307	4.62646	8.03858	8.86807	6.43913	9.33246	9.46559	5.24309	1	Q9SJZ2	Peroxidase 17 precursor (EC 1.11.1.7) (Atperox P17) (ATP25a)	9.2676E-129	response to stimulus
1614368_a_at	TC45869	10.1252	9.31981	8.18266	11.6854	12.7379	10.8314	13.2071	13.3634	11.2114	1	Q9SZ83	AX110P-like protein	1.7249E-138	primary metabolism
1614381_at	TC38554	8.49423	8.87092	4.71441	10.2356	11.5315	8.3592	11.117	11.3823	6.91333	1	-	no hit
1614661_at	TC48061	6.24687	6.34197	4.19574	9.21755	10.4215	7.86244	10.4862	10.7481	7.70106	1	Q94E46	Putative lysophospholipase 2	3.5017E-103	lipid metabolism
1614670_at	TC45991	8.14557	7.79817	4.79563	9.93696	11.3784	7.56611	11.6613	11.8329	7.15147	1	Q9LUF1	11-beta-hydroxysteroid dehydrogenase-like (AT5g50700/MFB16_9)	4.06662E-85	lipid metabolism
1614685_at	TC39652	8.79672	9.13344	7.60103	10.4189	11.0441	9.19208	10.8714	11.2494	9.3711	1	Q9LZ97	Hypothetical protein T1E22_40 (Hypothetical protein At5g02280 expressed protein)	4.82481E-69	biological process unknown
1614720_at	TC46244	5.60635	6.61043	4.21381	8.41253	9.40593	6.4982	10.1415	10.4046	7.4782	1	Q93WJ7	AT4g25650/L73G19_30 (Hypothetical protein At4g25650) (LLS1-like protein)	0	response to stimulus	transport	generation of precursor metabolites and energy
1614766_at	TC46698	8.7587	8.86953	7.78637	10.9139	11.587	10.4414	11.7215	11.8017	10.156	1	Q94C48	Hypothetical protein At4g32330 expressed protein	5.27536E-61	biological process unknown
1614789_at	TC45552	7.83805	8.05771	4.58942	9.32669	10.912	7.82503	10.691	11.1728	4.96213	1	Q8H2A9	L-asparaginase (EC 3.5.1.1)	7.9016E-160	amino acid and derivative metabolism
1614814_s_at	TC38430	9.62599	9.05444	7.23915	11.0229	11.8744	9.71617	11.8405	12.4107	9.44996	1	O24136	CP12 precursor (Chloroplast protein 12)	1.93556E-39	photosynthesis
1614880_s_at	TC38450	7.63188	8.04545	6.61206	10.324	11.6109	10.1714	11.6096	11.8733	10.7005	1	Q9SA16	F28K20.16	2.37757E-26	biological process unknown
1615047_at	TC40459	7.88396	8.09603	6.11806	9.57415	10.5896	8.41733	10.8406	11.4959	8.30227	1	Q8GWN8	Hypothetical protein At4g16490/dl4270c	8.26863E-88	biological process unknown
1615059_at	TC48519	6.0095	6.08595	5.00592	8.77349	9.72482	7.9797	9.40062	9.92149	7.65761	1	Q6K8Z3	Putative hematopoietic-specific IL-2 deubiquitinating enzyme	3.58726E-19	protein metabolism
1615167_at	TC51591	5.28189	5.26883	4.13873	5.29734	7.33471	3.5183	7.6724	7.73845	3.18699	1	Q9LFQ0	Hypothetical protein F2G14_170 (AT5g15050/F2G14_170) (Putative glycosylation enzyme)	3.38848E-16	protein metabolism
1615264_at	TC46672	6.53958	6.87935	5.42063	7.57204	8.90567	7.6731	8.50531	9.70808	8.00507	1	Q8VZQ0	Hypothetical protein At4g31240 (Putative receptor kinase)	6.6007E-123	signal transduction
1615315_at	TC39076	8.13591	8.10194	7.01595	10.3677	10.7723	9.58141	10.9071	11.2912	10.2478	1	Q6Z407	Putative 27k vesicle-associated membrane protein-associated protein	1.72618E-97	organelle organization and biogenesis
1615318_at	TC47109	9.33174	8.55877	7.33041	11.9662	12.7205	10.7337	13.6617	13.2194	11.4924	1	Q53XI1	At4g13420 potassium transporter (HAK5)	3.35096E-13	transport
1615319_s_at	TC45748	9.87234	9.75113	8.16832	12.2565	13.0815	10.7062	12.9335	13.5634	10.4968	1	Q9ZPE3	Nitrate transporter (Fragment)	3.8122E-153	transport
1615393_s_at	TC46388	6.15	6.73398	5.75277	7.40552	8.02649	6.88507	8.29141	8.30583	6.90621	1	Q9SDN0	Chaperone protein dnaJ 20. chloroplast precursor (AtJ20) (AtDjC20)	1.99746E-41	protein metabolism
1615434_at	TC49483	6.01357	6.68013	3.94877	7.55149	9.0153	3.94756	10.4001	10.3971	2.97451	1	Q6L5D8	Hypothetical protein OJ1651_G11.7	1.38064E-20	biological process unknown
1615495_at	TC44582	6.98623	7.58822	4.27542	9.78913	10.9686	7.07787	10.1417	11.0299	7.44951	1	Q9M342	Protein kinase-like protein	3.7469E-99	protein metabolism	signal transduction
1615634_at	TC49571	7.31358	7.41572	5.551	9.44331	11.0119	7.39159	9.69537	11.2627	6.89305	1	Q9LK73	Flavonol 3-O-glucosyltransferase-like protein (AT3g16520/MDC8_15)	6.20839E-83	secondary metabolism	amino acid and derivative metabolism
1615744_at	TC40823	5.21948	6.30731	4.92114	5.77283	6.83072	4.81394	8.04066	8.0924	5.00781	1	Q9SSS6	F6D8.3 (Hypothetical protein) (At1g52720)	4.23988E-17	biological process unknown
1615806_at	TC38715	8.11841	9.81352	7.48694	10.2961	11.4454	8.93758	11.4643	11.5323	9.18166	1	Q9SAA7	F25C20.15 protein (Hypothetical protein At1g11700)	1.6579E-36	biological process unknown
1615952_s_at	TC38453	7.38348	8.64078	3.93344	9.76937	11.4529	7.65157	11.8476	12.153	7.18136	1	Q84X67	1-aminocyclopropane-1-carboxylic acid oxidase 1 (Fragment) ACO	1.1993E-167	response to stimulus	response to endogenous stimulus	development	amino acid and derivative metabolism
1615985_at	TC42737	5.88678	5.03893	3.8571	8.63494	9.49012	7.10302	7.97936	8.75289	6.2311	1	O24542	Auxin-induced protein 22D (Indole-3-acetic acid induced protein ARG13)	2.39748E-69	response to stimulus	protein metabolism	response to endogenous stimulus	signal transduction
1615999_at	TC38692	8.87944	9.32173	7.28559	10.4217	12.3422	9.7953	12.0829	13.2135	10.1435	1	Q9ZQF5	Putative RING-H2 zinc finger protein (RING finger family protein)	8.94406E-46	protein metabolism
1616246_at	TC38300	10.8811	11.5628	9.99714	12.2158	13.2242	11.9767	12.8895	13.5194	12.0724	1	Q9M4E6	Heat shock protein 70	0	response to stimulus	protein metabolism
1616312_at	TC39052	7.96399	8.70524	2.9355	9.2956	11.5759	4.65478	11.3126	11.6908	3.23691	1	Q7PCA0	Putative phytosulfokine peptide precursor	9.62775E-18	development	signal transduction
1616339_at	TC50499	7.32625	8.57503	6.55025	9.1037	10.8662	7.62235	10.2325	10.5268	7.40325	1	Q9FX61	T6J4.11 protein (Hypothetical protein At1g13360)	1.23875E-25	biological process unknown
1616476_at	TC49083	7.02681	7.0827	5.86417	9.27998	9.7812	8.77671	10.073	10.4589	9.31871	1	Q9M117	Putative actin polymerization factor	4.00589E-60	protein metabolism	organelle organization and biogenesis
1616533_at	TC38189	7.15072	6.55533	4.92853	9.22202	10.3037	7.27145	10.153	10.2978	7.31898	1	P31853	ATP synthase B' chain. chloroplast precursor (EC 3.6.3.14) (Subunit II)	8.31693E-66	transport	nucleobase, nucleoside, nucleotide and nucleic acid metabolism	generation of precursor metabolites and energy
1616538_at	TC39097	5.70483	7.90898	4.61947	2.94227	8.39269	2.87256	8.1916	10.2542	5.38903	1	Q6RFM0	Small heat shock protein	1.34262E-31	response to stimulus
1616605_at	TC45785	7.86294	8.99266	7.65727	9.79408	11.169	10.3745	10.6695	11.2892	10.2878	1	Q8W5A3	Lethal leaf spot 1-like protein. Putative cell death suppressor protein	0	response to stimulus	secondary metabolism	photosynthesis	transport
1616809_at	TC46492	5.75354	5.77652	4.2534	8.14299	9.20762	6.54778	9.44324	9.94402	7.08115	1	Q9C5M1	Hypothetical protein At3g19800	3.75128E-59	biological process unknown
1616863_at	TC41982	8.32968	7.79893	6.70424	9.59519	10.7607	8.7266	10.9976	11.7717	9.38826	1	Q8LLD9	BEL1-related homeotic protein 29 (Fragment)	1.20143E-78	nucleobase, nucleoside, nucleotide and nucleic acid metabolism
1616882_at	TC39213	10.9952	9.52145	7.93828	12.2847	12.9275	10.765	13.3087	13.3736	10.5956	1	Q9FE06	Putative phi-1 protein (AT5g64260/MSJ1_10) phosphate-responsive protein. putative. similar to phi-1 (phosphate-induced gene)	2.2881E-116	response to stimulus
1616930_at	TC48814	5.06812	5.08823	2.55838	6.76732	8.73557	2.56147	9.0296	9.46197	2.67523	1	Q5N7I5	Hypothetical protein B1065E10.26	5.39378E-72	biological process unknown
1617026_at	CD797284	4.33429	4.82661	3.7431	7.3683	8.86268	7.65518	9.76209	10.2765	8.91969	1	-	no hit
1617181_at	TC38643	9.77218	9.84187	8.36512	11.1367	11.9747	10.7731	12.1226	12.4337	10.8996	1	Q8GT87	Fiber protein Fb2	5.07573E-97	biological process unknown
1617214_s_at	TC38443	8.79161	8.17085	5.38254	11.1014	12.4709	9.29447	12.3588	13.0146	9.85164	1	Q9C8D8	Hypothetical protein F15E12.10 (Hypothetical protein At1g66070. translation initiation factor-related; K03245 translation initiation factor eIF-3 subunit 1)	3.22971E-78	protein metabolism	protein biosynthesis
1617221_s_at	TC45864	9.379	9.02964	7.12666	10.8054	11.9387	10.1573	11.7984	12.0702	10.3412	1	Q7XKV0	OSJNBa0022H21.7 protein	5.1395E-118	protein metabolism	signal transduction
1617400_at	TC40530	8.66628	9.61935	7.78698	10.1133	11.7452	9.56847	12.0019	12.0671	9.59242	1	Q9SV13	Sulfate transporter 3.1 (AST12) (AtST1)	1.18921E-98	transport
1617457_at	TC41352	6.45574	6.02579	4.4316	8.81581	9.53238	7.95318	10.5798	10.6534	8.92255	1	Q9SJV8	Expressed protein	2.04897E-20	biological process unknown
1617646_at	TC46525	8.12925	8.74311	6.87171	10.8095	11.5488	10.1562	11.7159	11.8085	10.5062	1	Q8S091	Putative thioredoxin F	8.55173E-52	response to stimulus	protein metabolism	transport	generation of precursor metabolites and energy
1617686_at	CF414749	6.02194	4.66168	3.63028	8.07173	9.05109	6.71702	8.69957	9.57441	6.61162	1	-	no hit
1617688_at		5.48822	5.753	4.32099	7.22886	8.28874	5.30535	8.2963	8.14176	3.10181	1	Q8W496	Hypothetical protein At4g25650. Rieske [2Fe-2S] domain-containing protein	1.65116E-70	biological process unknown
1617829_at	TC48550	8.08891	8.71864	7.35233	10.7584	12.0421	8.43951	10.9755	12.2148	8.9834	1	Q9FJH5	Gb|AAC98457.1 (At5g60800)	2.76675E-62	transport
1617990_s_at	TC47543	9.14016	8.81095	7.17322	10.8033	12.0147	10.1606	12.6852	12.7603	11.0609	1	Q9SHY2	F1E22.10 (Hypothetical protein At1g65730) (Metal-nicotianamine transporter YSL7)	1.509e-167	transport
1618029_at	TC41760	6.39431	6.17377	4.78762	8.13321	9.14868	7.06517	10.4782	10.6822	7.64268	1	-	no hit
1618107_at	TC46244	7.22494	7.96376	5.19198	9.62688	10.5938	8.37626	10.9177	10.7964	8.11673	1	Q93WJ7	AT4g25650/L73G19_30 (Hypothetical protein At4g25650) (LLS1-like protein)	0	response to stimulus	transport	generation of precursor metabolites and energy
1618137_at	TC41606	5.20277	6.88569	4.67384	5.72363	7.1861	5.98997	8.00065	8.5481	7.50423	1	Q76LA6	Cytosolic ascorbate peroxidase 2	1.3274E-126	response to stimulus
1618146_at	TC48981	7.12897	8.33005	6.54868	10.1406	11.1795	8.71404	10.7086	10.4972	5.21456	1	-	no hit
1618213_at		7.4107	7.12614	6.06411	9.85014	10.2899	9.09489	10.6599	10.6932	9.02308	1	Q9SWV2	ER6 protein (Fragment)	3.89123E-18	response to stimulus	response to endogenous stimulus
1618357_at	TC48786	2.65454	3.93308	2.67723	3.54215	5.71308	3.33974	6.64698	6.91563	3.69733	1	Q9LD82	Putative heme binding protein 2	4.69377E-43	biological process unknown
1618597_at	TC40098	6.09033	4.66047	3.59446	7.00266	8.28957	4.64328	8.9133	9.4371	5.04739	1	Q8RWM7	Hypothetical protein At5g36120. YGGT family protein. contains	2.92716E-43	biological process unknown
1618666_at	TC42873	6.77867	7.17907	6.09712	8.58276	9.49772	8.14118	8.82215	9.56736	6.49274	1	Q9C9Q9	Hypothetical protein T11I11.17 (Hypothetical protein At1g78230)	3.37623E-74	biological process unknown
1618774_at	TC40997	7.98179	9.28807	4.80242	9.15408	11.6835	7.29241	11.6658	12.0388	7.03415	1	Q4VPE9	Lateral organ boundaries-like 1 (Fragment).	6.50527E-52	development	nucleobase, nucleoside, nucleotide and nucleic acid metabolism
1618875_s_at	TC46557	7.24044	5.52464	4.35548	8.9866	9.69949	7.64367	9.43144	10.1629	7.23169	1	Q8LAL2	Auxin-responsive protein IAA26 (Indoleacetic acid-induced protein 26) (Phytochrome-associated protein 1)	2.95327E-63	response to stimulus	response to endogenous stimulus	signal transduction
1619103_s_at		7.87925	8.79298	7.32413	10.932	12.1645	10.8648	11.2668	11.9109	10.6094	1	Q947Y2	Putative cell death suppressor protein	1.43819E-22	response to stimulus	secondary metabolism	photosynthesis	transport
1619127_at	TC41916	5.82094	5.38687	4.38855	7.71645	9.51268	5.36207	9.96703	10.2667	4.47572	1	Q9C9Q4	Hypothetical protein F9E10.5 (At1g75100/F9E10_5)	4.26842E-32	biological process unknown
1619187_at	TC49648	6.58633	6.79976	3.01031	5.14988	8.96328	2.94763	9.53458	10.0061	2.41333	1	-	no hit
1619197_at	TC48935	4.78141	5.20333	3.60536	7.91946	8.94505	6.716	9.41165	8.9947	5.95499	1	-	no hit
1619212_at	TC45506	9.6492	9.765	8.15999	10.9353	12.2916	10.3897	12.2664	12.911	10.7812	1	Q8LES4	Hypothetical protein	1.01951E-55	biological process unknown
1619413_at	TC45845	10.266	10.1186	8.87853	12.6912	13.0207	11.994	13.5439	13.4538	12.2253	1	Q9XIR0	F13O11.15 protein (At1g64850/F13O11_15) (Hypothetical protein)	4.10488E-59	biological process unknown
1619560_at	TC39136	5.73617	4.5878	3.47458	6.96902	8.17779	5.06582	8.7019	9.42218	4.72598	1	Q53RK7	Peptidyl-prolyl cis-trans isomerase. FKBP-type. putative	3.82426E-88	protein metabolism
1619650_at	TC39809	7.43706	7.01408	5.99936	9.04643	9.98995	8.3359	10.0089	10.7749	8.47966	1	Q9XI10	F8K7.10 protein (Hypothetical protein At1g21680)	3.9571E-167	biological process unknown
1619686_at	TC43650	4.05201	6.55347	2.97382	2.15411	6.94667	2.16366	4.0184	6.74822	2.29172	1	Q6K249	Hypothetical protein B1178F07.4 (Hypothetical protein OSJNBa0060K08.14)	3.97361E-21	biological process unknown
1619775_at	TC39604	7.91104	8.54	3.22079	8.93954	10.6416	4.9459	10.4402	11.0185	3.55627	1	Q6Z671	Putative chloroplast nucleoid DNA-binding protein cnd41	1.47798E-43	protein metabolism
1619856_at	TC45354	11.697	11.554	8.46509	12.694	13.8495	10.9834	14.4131	14.6004	11.859	1	O48629	Putative auxin-repressed protein	6.41062E-44	response to stimulus	response to endogenous stimulus
1619887_at	TC40748	7.04176	6.879	5.64167	9.12923	9.68921	8.38961	10.2099	10.3191	8.45746	1	Q9FWT4	F1B16.1 protein (Protease. putative)	4.78814E-76	protein metabolism
1620083_at	TC40540	8.61055	8.1781	6.91779	9.87474	11.2857	9.38964	11.4045	11.8674	9.3221	1	Q9FUD3	BZIP protein BZO2H2	1.83668E-54	nucleobase, nucleoside, nucleotide and nucleic acid metabolism
1620155_at	TC50770	7.55212	6.32777	3.91091	9.65911	10.4575	7.80563	10.4293	11.069	7.39763	1	Q9LIC9	Similarity to Serine/Threonine protein kinase	4.81573E-60	protein metabolism	signal transduction
1620172_at	TC40443	6.59065	6.4402	5.26359	8.85157	9.48527	8.20193	9.81548	9.98605	8.3355	1	Q9LFY2	T7N9.11	5.96266E-40	biological process unknown
1620173_at	TC40501	7.47052	6.37517	2.98088	8.62089	10.0974	6.53595	9.46841	10.0758	5.11825	1	O80911	Putative beta-alanine-pyruvate aminotransferase (Alanine:glyoxylate aminotransferase 2 homolog)	0	amino acid and derivative metabolism
1620296_at	TC45868	9.73612	8.79722	7.45709	10.8711	11.8978	9.60723	12.7053	12.8022	10.0974	1	Q9SZ83	AX110P-like protein	1.54696E-75	biological process unknown
1620374_at	TC50166	7.89802	7.04568	5.97342	9.99202	10.6124	8.53607	11.3298	11.6129	9.30271	1	-	no hit
1620657_at	TC50037	6.40099	7.12816	3.55571	8.75923	10.8984	5.53562	11.0703	11.2424	4.40527	1	Q9LH40	Gb|AAF18723.1	1.38016E-17	biological process unknown
1620752_s_at	TC38637	4.6304	5.87481	5.51196	6.39266	8.22303	6.23397	5.8384	8.55216	5.8164	1	Q5Y381	Aldo/keto reductase	6.3361E-66	carbohydrate metabolism
1620756_at	TC41480	5.83382	6.21962	4.93529	8.53913	9.19807	7.18232	9.6541	9.46698	7.46374	1	Q8VZB8	Hypothetical protein At5g55810; nicotinamide-nucleotide adenylyltransferase (NAD(+) pyrophosphorylase/NMN adenylyltransferase). putative	1.14692E-56	nucleobase, nucleoside, nucleotide and nucleic acid metabolism	generation of precursor metabolites and energy
1620884_at	TC48113	4.60849	5.48397	4.29871	6.47729	7.57503	6.2603	7.73912	7.73355	6.01176	1	Q9S713	Serine/threonine-protein kinase SNT7. chloroplast precursor (EC 2.7.1.37) (Stt7 homolog)	0	protein metabolism	signal transduction
1620919_at	TC45147	8.42406	8.23402	6.44274	10.991	11.797	9.46534	12.4964	12.6531	10.3279	1	P30361	Cytochrome b6-f complex iron-sulfur subunit 1. chloroplast precursor (EC 1.10.99.1) (Rieske iron-sulfur protein 1) (Plastohydroquinone:plastocyanin oxidoreductase iron-sulfur protein 1) (ISP 1) (RISP 1)	1.0927E-100	photosynthesis	transport	generation of precursor metabolites and energy
1621047_at	TC51541	9.12618	9.40218	8.07531	11.6024	12.8684	9.17657	11.6154	12.6148	9.60165	1	Q9LZF1	Farnesylated protein-like (At5g03380/C160EPL23M) (Cadmium induced protein CdI19)	1.67335E-11	response to stimulus	transport
1621185_s_at	TC45354	11.6872	11.5417	8.47047	12.5942	13.832	10.8088	14.0669	14.4492	11.5406	1	O48629	Putative auxin-repressed protein	6.41062E-44	response to stimulus	response to endogenous stimulus
1621201_at	TC41864	6.96498	8.9204	6.12289	8.55717	10.2894	9.06351	10.0701	11.6108	9.06087	1	Q6ZKQ7	Auxin-induced protein-related-like protein	5.98883E-15	response to stimulus	response to endogenous stimulus	signal transduction
1621395_at	TC38344	8.475	8.96952	7.11433	10.8799	11.9045	10.0617	11.9795	12.7639	10.3469	1	O49821	Glutathione transferase (EC 2.5.1.18)	4.02578E-98	response to stimulus
1621439_s_at	TC40986	8.21049	8.45045	6.50915	9.58628	10.393	8.17448	10.6373	10.8243	8.33614	1	Q8GXD3	Hypothetical protein At4g01670/T15B16_23	5.35694E-31	biological process unknown
1621481_at	TC49325	7.18864	6.9622	4.08722	9.00569	10.1432	7.03608	11.1894	11.3766	7.81105	1	-	no hit
1621652_at	TC38634	9.21241	9.48916	6.28613	8.11711	10.8313	3.65411	10.5444	10.5628	3.62156	1	Q9SYV0	17.6 kD class I small heat shock protein (Type I small heat shock protein 17.6 kDa isoform)	5.31276E-56	response to stimulus	protein metabolism
1621659_at	TC38538	10.9501	11.0734	9.62998	11.8483	13.0086	11.847	12.7368	13.3724	11.9527	1	Q8H0S7	Hypothetical protein At3g13460	8.8473E-162	biological process unknown
1621693_at	TC45786	5.68956	6.66125	4.94044	8.60984	9.66129	7.92094	10.0966	10.1843	8.89483	1	Q93VH2	Hypothetical protein At1g19660 wound inducive mRNA . complete cds	1.6458E-130	response to stimulus
1621759_s_at	TC49333	4.78449	6.77255	5.39266	6.0259	7.5172	5.66739	7.89276	8.74744	7.10318	1	Q9SFU5	T1B9.19 protein	2.68747E-30	biological process unknown
1621805_at		6.16411	6.69414	4.03556	8.47263	10.5011	6.1261	10.768	11.2202	4.63927	1	-	no hit
1621827_at	TC39767	7.34169	6.96392	5.7122	9.58123	10.1627	8.51828	10.4428	10.0596	8.41935	1	Q6UGQ6	MADS-box protein 15	1.95447E-47	nucleobase, nucleoside, nucleotide and nucleic acid metabolism
1621863_at	TC41151	7.23185	7.50413	6.15185	10.2019	10.8819	9.31402	11.4303	11.4362	9.33457	1	-	no hit
1621898_s_at	TC45202	8.97972	10.0446	4.41992	7.40746	11.6602	3.15909	10.8533	12.4469	3.26809	1	-	no hit
1621918_at	CF372689	6.33936	6.02	5.01244	8.12298	8.95353	6.31958	9.78058	8.56052	5.87931	1	Q6E593	Benzoyl coenzyme A: benzyl alcohol benzoyl transferase (Benzoyl-CoA:benzyl alcohol/phenylethanol benzoyltransferase)	1.63542E-28	secondary metabolism
1621923_at	TC39075	10.3407	10.2327	8.38446	11.6329	12.3322	11.1137	12.6285	12.8945	10.998	1	Q9MAW6	60S ribosomal protein L27a	5.80983E-74	protein metabolism	organelle organization and biogenesis	protein biosynthesis
1621944_at	TC38366	8.39326	8.01978	4.65329	9.72204	10.9773	7.7235	11.2738	11.2777	7.03077	1	Q8LL68	Latex plastidic aldolase-like protein	0	generation of precursor metabolites and energy	carbohydrate metabolism
1622050_at	TC39969	6.86097	7.12379	5.45086	9.26384	9.97958	8.61841	9.47152	9.72466	8.14511	1	Q8LDD3	Hypothetical protein	9.66278E-33	biological process unknown
1622074_at	TC49077	7.59903	8.31726	5.7035	8.63548	11.2031	8.38012	11.271	12.4839	9.23401	1	Q84JP7	Phosphoenolpyruvate carboxylase kinase 2	4.49695E-66	carbohydrate metabolism
1622089_at	TC39199	6.03818	5.5947	3.78922	8.36206	8.9562	7.37382	8.93675	9.03902	7.03227	1	Q9C7E0	Hypothetical protein F13K9.23	9.0285E-100	biological process unknown
1622217_at	TC46560	9.18655	9.4766	8.19301	10.3253	11.6184	10.5802	11.113	12.1247	10.7559	1	Q4VUC5	Phosphosulfolactate synthase-related protein	1.35306E-83	response to stimulus	lipid metabolism
1622245_at	TC50167	6.56918	7.6842	5.5313	8.13138	9.61268	7.33384	9.40534	9.9661	7.00151	1	Q9C682	BHLH transcription factor. putative (At1g51070). basic helix-loop-helix (bHLH) family protein	1.44645E-47	nucleobase, nucleoside, nucleotide and nucleic acid metabolism
1622296_at	TC47104	8.5426	7.30364	5.55783	9.75146	10.1744	8.86843	11.2951	11.302	9.6208	1	Q8L5W2	BZIP transcription factor ATB2	2.27798E-44	nucleobase, nucleoside, nucleotide and nucleic acid metabolism
1622535_at	TC46390	7.8866	8.0288	4.96309	10.1935	11.2387	8.7104	11.1081	11.3763	8.86083	1	Q84WE4	Putative ripening-related protein (At5g20740 pectinesterase - related)	2.77126E-52	development	cell wall organization and biogenesis	carbohydrate metabolism
1622622_a_at	TC45674	6.51899	7.53997	6.74536	9.63727	10.7723	9.43352	10.2672	11.2714	9.76233	1	Q5ZA08	Putative protease	2.2437E-179	protein metabolism
1622630_s_at	TC45726	8.28094	8.12644	6.72181	11.0585	11.821	9.2892	12.2023	12.4445	10.0622	1	Q8GRS0	Hypothetical protein OJ1477_F01.122 (Hypothetical protein P0496C02.107)	1.2318E-112	primary metabolism
1622664_at	TC42566	5.95736	6.39636	5.20904	8.13704	9.42905	8.41995	10.2321	10.6333	9.31139	1	Q8GTS2	Putative bzip transcription factor atbzip23	5.7345E-44	nucleobase, nucleoside, nucleotide and nucleic acid metabolism
1622752_at	TC48625	4.49515	5.15655	4.15623	4.19369	8.13342	5.00159	5.88268	8.78097	5.53711	1	Q8GZM8	Putative serine hydrolase	1.5782E-133	response to stimulus	amino acid and derivative metabolism
1622762_x_at	TC47414	7.76228	7.06639	6.00801	8.69009	9.65262	7.10627	8.85131	8.67032	5.18698	1	Q9AR73	Hydroquinone glucosyltransferase (EC 2.4.1.218) (Arbutin synthase)	2.9439E-131	secondary metabolism
1622832_at	TC44122	8.26812	8.58971	6.2949	9.85597	11.2173	8.56097	11.3063	11.7981	8.95052	1	-	no hit
1607922_at	TC41337	5.44379	6.82141	6.79806	7.49141	8.91032	8.38092	6.15754	8.23062	9.1272	2	Q69SK1	Hypothetical protein P0689B12.18	1.6455E-55	biological process unknown
1608315_at	TC47557	6.74312	8.17441	8.2122	7.52641	10.1736	9.68351	9.51785	11.0335	10.1619	2	Q7XAV5	Dehydration responsive element binding protein (DRE binding protein 1)	7.98542E-50	response to stimulus	nucleobase, nucleoside, nucleotide and nucleic acid metabolism
1609429_at	TC40433	6.24288	7.07944	8.14648	7.02507	9.89962	10.4932	8.36106	10.3995	10.9738	2	Q9FIS3	expressed protein At	2.42893E-27	biological process unknown
1609809_at	TC42140	3.17095	6.07875	4.61726	2.07347	7.73171	7.46922	4.62468	7.24578	7.46088	2	Q9SIA6	Hypothetical protein At2g28690	6.4831E-26	biological process unknown
1609867_s_at	TC41112	5.08981	6.72541	6.50765	7.27817	8.81305	8.88913	7.60247	8.76551	8.95614	2	Q9LDD5	Hypothetical protein AT4g11570 (AT4g11570/F25E4_190)	1.5658E-121	primary metabolism
1610275_at	TC45921	7.52086	9.30326	9.63378	8.93495	11.611	11.9251	10.8441	12.5697	12.5648	2	Q8LGU1	Multidrug-resistance related protein	9.0406E-176	secondary metabolism	transport	amino acid and derivative metabolism
1610541_at	TC41014	3.64027	4.56373	5.75815	4.93234	7.18309	7.35966	4.87689	7.3662	7.07275	2	Q8VWZ7	Geraniol 10-hydroxylase (EC 1.14.14.1). Putative ripening-related P-450 enzyme	1.3601E-104	secondary metabolism	transport	amino acid and derivative metabolism	generation of precursor metabolites and energy
1610962_x_at		3.99322	6.11403	5.19544	2.17929	6.908	6.82201	6.04843	7.48783	8.32432	2	Q6ZD72	Hypothetical protein P0450B04.17	1.84144E-36	biological process unknown
1611296_at	TC40022	6.93646	8.4676	8.44227	8.11962	10.7383	10.4419	9.10556	11.3629	10.9221	2	Q5EMP6	Senescence-inducible chloroplast stay-green protein 2	2.68955E-97	secondary metabolism	photosynthesis	development
1612393_s_at		2.97747	6.41802	6.64817	2.43448	8.47309	8.71953	2.76224	8.71917	8.40063	2	Q9LE33	T12C24.9 (F5O11.29) (Hypothetical protein At1g12550)	1.49228E-65	amino acid and derivative metabolism
1612595_s_at	TC46267	4.62573	6.83397	7.09651	6.02165	9.31993	9.23494	8.24794	9.63554	9.38587	2	Q8GXG7	Hypothetical protein At5g53390/K19E1_19	6.04958E-38	biological process unknown
1613204_at	TC38341	8.14555	11.0598	9.10293	8.53084	12.7185	11.8278	7.7384	13.4742	12.1015	2	O49235	2.4-D inducible glutathione S-transferase (EC 2.5.1.18)	1.74168E-98	response to stimulus	response to endogenous stimulus
1613795_at	TC45900	6.58281	8.01728	9.08837	9.16426	10.9448	11.6543	9.18498	11.2393	11.6225	2	Q5W915	UDP-sugar pyrophospharylase	0	carbohydrate metabolism
1614543_a_at	TC42289	6.46833	8.69926	8.73202	7.28227	9.72262	9.92984	8.21197	9.73125	9.45942	2	Q9SJ02	Expressed protein (Hypothetical protein) (Stress enhanced protein 2)	3.47632E-17	secondary metabolism	photosynthesis
1617876_a_at	TC45121	9.38128	13.1065	13.5052	2.43233	13.6858	14.5135	6.43264	14.2442	14.7064	2	Q9M4G9	Putative ripening-related protein (GRIP61)	1.90962E-83	response to stimulus	development
1618333_at	TC39196	7.34631	9.47847	9.15338	8.97878	10.4575	10.602	9.02676	11.0538	11.9134	2	Q8LAX0	Homocysteine S-methyltransferase 3 (EC 2.1.1.10) (S-methylmethionine:homocysteine methyltransferase 3) (SMM:Hcy S-methyltransferase 3) (AtHMT-3)	1.2792E-133	amino acid and derivative metabolism
1619468_at	TC38735	9.06253	10.3627	8.99304	10.3199	12.5292	11.7031	11.2076	13.248	11.4472	2	Q94B16	Pectin methylesterase PME1	0	development	cell wall organization and biogenesis	carbohydrate metabolism
1620080_at	TC44227	2.83547	3.16979	4.25098	3.23022	5.83892	6.30995	3.00208	3.01899	6.05753	2	Q5ZAK8	Putative receptor-like protein kinase ARK1	7.12016E-33	protein metabolism	signal transduction
1620785_at		4.28107	5.90335	5.5863	2.38408	7.38843	7.39768	6.43957	7.67281	8.51409	2	Q6ZD72	Hypothetical protein P0450B04.17	1.84144E-36	biological process unknown
1621448_at	TC47141	7.75265	8.874	9.27016	8.65057	10.5374	10.6642	8.54534	10.8763	10.858	2	Q52QR1	NAC domain protein NAC5	1.39472E-27	response to stimulus	nucleobase, nucleoside, nucleotide and nucleic acid metabolism
1621709_at	TC41991	4.9733	6.23223	6.11379	5.75927	7.3229	6.69047	6.38483	8.1243	7.01877	2	Q9SKY8	70kD heat shock protein (At2g32120/F22D22.13)	2.90727E-71	response to stimulus	protein metabolism
1622785_at	TC46511	7.41983	8.84832	9.67001	9.53072	10.6007	10.8009	3.98946	6.87538	10.8051	2	Q8GZ10	expressed protein At	7.83175E-33	biological process unknown
1606517_at	CB347191	5.22273	7.3041	10.2997	5.65085	6.88747	11.6749	3.89961	6.75806	12.2838	3	Q8LBL4	Putative thaumatin-like protein	8.69027E-45	response to stimulus
1606642_at	TC39892	6.77828	7.26574	8.58898	9.12971	9.75744	11.0162	9.41626	10.3082	11.361	3	Q9SIJ8	Expressed protein (RD2 protein). universal stress protein	3.1184E-70	response to stimulus
1606649_x_at		7.38812	8.36353	9.39629	8.40107	9.14112	10.2588	8.69657	9.30914	10.9277	3	Q4UHW2	Tpr-related protein family member. putative	1900-01-08 02:42:00	biological process unknown
1606766_a_at	TC46145	4.03667	5.40182	5.58435	7.03048	7.50068	8.95979	7.16445	7.37066	9.14695	3	Q9SLS1	Histone H1	8.99348E-77	protein metabolism	organelle organization and biogenesis	nucleobase, nucleoside, nucleotide and nucleic acid metabolism
1606895_at	TC51202	3.32219	5.67026	7.19197	6.40496	8.14745	9.88668	4.04236	5.54	8.87238	3	Q570P5	Hypothetical protein At2g30610	1.8668E-112	protein metabolism	signal transduction
1607365_at	TC46224	3.62524	4.87466	5.93017	4.47537	5.1922	7.51116	6.82012	6.85515	8.33356	3	Q9FK63	receptor kinase	1.14579E-46	protein metabolism	signal transduction
1607519_at	TC40107	4.08002	4.67096	8.35767	3.06546	5.94264	9.924	2.24663	2.24697	8.90707	3	Q39871	Maturation polypeptide	4.94927E-15	development
1607606_at	TC38234	8.17138	8.9089	11.9712	10.141	11.1699	14.1116	10.2998	10.7893	14.585	3	Q9LQ04	F16P17.17 protein (Hypothetical protein At1g63000) (3.5-epimerase/4-reductase)	1.2247E-149	cell wall organization and biogenesis	carbohydrate metabolism
1607619_s_at	TC51212	4.98718	5.73999	7.3095	7.23419	8.88235	10.7592	2.5515	2.50938	10.5102	3	Q6ZXG7	Hypothetical protein ORF (Fragment)	9.24233E-22	biological process unknown
1608122_at	TC45372	4.68103	7.20446	10.437	4.95927	7.50873	12.3003	6.95662	8.18272	13.2895	3	Q8GTD8	Hypothetical protein 275 (Fragment)	1.99096E-05	biological process unknown
1608130_at	TC39102	6.96428	7.46746	8.54128	9.20108	9.62918	10.9944	9.77477	10.0066	11.3133	3	Q9LKW1	Putative strictosidine synthase	3.32632E-45	secondary metabolism
1608199_at	TC48689	2.86742	4.59911	6.15143	2.82155	4.2275	8.75357	3.63938	6.45143	9.07264	3	Q39263	Zinc finger protein 4	1.81075E-21	development	nucleobase, nucleoside, nucleotide and nucleic acid metabolism
1608361_at	TC39597	5.64951	7.35883	8.24824	7.65305	8.4047	10.1772	6.80038	8.16867	10.1122	3	Q38955	expressed protein At	1.2947E-128	biological process unknown
1608366_at	TC42883	6.56264	7.45321	8.76911	7.9611	9.17426	11.3823	8.65952	10.0571	11.7317	3	Q5JM05	Putative RNA-binding protein homolog	1.83212E-09	transport	nucleobase, nucleoside, nucleotide and nucleic acid metabolism
1608399_at	TC48680	5.59233	5.78015	6.89504	8.03543	8.46183	9.6842	7.69445	8.36664	9.70325	3	Q94DR5	P0460E08.35 protein (Phospholipase-like)	1.18877E-33	lipid metabolism
1608650_at	TC47392	3.59931	5.8046	5.83731	3.74043	6.04305	9.3408	3.14595	6.12285	9.21372	3	Q9SW88	Amine oxidase	0	amino acid and derivative metabolism
1608892_at	TC44915	7.213	8.90008	9.94407	9.82225	10.3779	11.7496	9.61207	11.0429	11.9148	3	Q6X5R6	Lipoxygenase (Fragment)	0	lipid metabolism
1609054_s_at	TC40643	5.62969	5.19777	6.40455	8.49482	8.89751	10.0558	9.34366	9.50799	10.5568	3	Q84T61	Putative heat shock transcription factor (Heat shock factor RHSF3)	2.71879E-13	response to stimulus	protein metabolism	nucleobase, nucleoside, nucleotide and nucleic acid metabolism
1609078_a_at	TC41073	4.40169	4.9987	6.29689	5.7435	6.88647	8.34578	6.90792	7.80659	9.07949	3	Q9FGU0	Arabidopsis thaliana genomic DNA. chromosome 5. TAC clone:K21L19	7.25609E-35	biological process unknown
1609088_at	TC42406	5.35487	5.10372	6.21776	6.57099	6.98439	8.40502	7.94526	8.33567	9.65139	3	O81821	Heat shock factor protein 3 (HSF 3) (Heat shock transcription factor 3) (HSTF 3)	2.8356E-112	response to stimulus	nucleobase, nucleoside, nucleotide and nucleic acid metabolism
1609130_at	TC46341	8.1745	8.02517	9.26667	8.84714	10.131	11.5229	8.52645	9.81065	11.5442	3	Q9FGZ4	Probable WRKY transcription factor 48 (WRKY DNA-binding protein 48)	1.6219E-56	nucleobase, nucleoside, nucleotide and nucleic acid metabolism
1609172_at	TC39120	6.24064	6.73131	9.1815	7.82543	10.0439	11.3559	7.08737	10.052	11.2137	3	Q52QR2	NAC domain protein NAC4	1.1009E-126	nucleobase, nucleoside, nucleotide and nucleic acid metabolism
1609295_at	TC47034	2.80505	4.93102	6.80244	3.50405	4.55328	6.83584	3.88629	4.25144	5.39496	3	P46897	Homeobox-leucine zipper protein ATHB-7	2.41398E-53	nucleobase, nucleoside, nucleotide and nucleic acid metabolism
1609442_at	TC40174	7.11259	7.2213	8.91221	9.23946	9.936	11.7471	9.74859	10.8469	12.0829	3	Q9LSN7	Gb|AAC24081.1 (AT3g17100/K14A17_22_)	1.0753E-24	biological process unknown
1609447_at	TC47243	3.08736	5.21262	4.6747	3.90063	5.31999	5.95868	4.01815	5.54313	6.24666	3	Q8LED1	Tubulin alpha-6 chain. putative	8.75477E-39	organelle organization and biogenesis
1609582_at	TC42519	3.95038	5.41203	5.73903	3.44784	5.71738	7.59118	6.29624	7.26153	8.66533	3	Q6K2F2	Hypothetical protein OSJNBa0052M16.34	1.72364E-19	biological process unknown
1609635_s_at	TC42548	4.79462	4.53999	5.64776	7.36101	8.23887	9.42832	7.77581	8.73997	10.3176	3	-	no hit
1609846_a_at	TC38338	4.38485	11.0139	13.0516	7.97579	12.4241	15.1671	7.79086	12.4759	15.5635	3	Q9M4I2	GRIP15. putative proline-rich cell wall protein	7.1808E-105	development	cell wall organization and biogenesis
1610072_at	TC45608	5.50896	6.66032	7.99633	8.28001	8.86334	10.2898	8.47302	9.31867	10.358	3	Q6Z3A8	Hypothetical protein P0038F09.33. clathrin	8.47255E-71	organelle organization and biogenesis	transport
1610099_at	TC42324	7.67004	7.68895	9.05937	10.0313	10.8041	12.1301	10.2973	11.323	12.5153	3	Q9SSA4	Hypothetical protein F4P13.4 (AT3g01490/F4P13_4) (Hypothetical protein At3g01490) protein kinase. putative	1.60046E-91	protein metabolism	signal transduction
1610303_at	BQ794090	4.95209	6.27167	8.89781	7.73961	9.0926	10.6108	5.72357	7.72415	10.0992	3	-	no hit
1610383_at		5.02367	6.2357	7.52844	8.1021	8.89277	9.91373	7.01955	8.06248	9.2613	3	Q9M3V1	Protein phpsphatase 2C (PP2C) (EC 3.1.3.16)	3.54364E-98	protein metabolism	signal transduction
1610394_at	TC46997	4.21627	5.71359	8.01982	4.87917	7.75329	11.7525	2.72899	8.75774	11.2899	3	Q948P6	Ferritin 3. chloroplast precursor (EC 1.16.3.1) (SFerH-3)	7.44349E-91	transport
1610428_at	TC40104	6.91157	8.64845	9.68659	7.91983	9.40849	11.5237	9.28282	10.3067	11.5852	3	Q5TKG1	Putative early-responsive to dehydration stress protein (ERD4)	4.14459E-56	response to stimulus	cell wall organization and biogenesis
1610610_at	TC40373	4.43722	5.64114	6.23715	5.52727	7.78124	9.02561	7.86138	9.06912	9.36281	3	Q6Z244	Putative flavonol synthase	1.6159E-75	secondary metabolism	amino acid and derivative metabolism
1610724_at	TC45878	6.30171	5.66716	8.77252	8.08315	8.92597	11.257	7.51432	9.59163	11.6893	3	Q652S1	Putative fructose/tagatose bisphosphate aldolase	0	generation of precursor metabolites and energy	carbohydrate metabolism
1610959_at	TC42672	3.87579	3.82789	5.75059	5.05147	6.54283	8.71321	7.07814	7.20553	9.64447	3	Q9FF95	Similarity to unknown protein (Hypothetical protein At5g23850)	1.34151E-71	biological process unknown
1610961_s_at	TC38720	4.58902	6.21895	8.37692	7.18737	8.71205	10.6807	6.92462	9.52041	10.8679	3	Q9M810	Dynein light chain. putative (Hypothetical protein F19K6.18) (At1g52250)	3.25498E-38	organelle organization and biogenesis	transport
1611029_at	TC44753	3.99145	4.3849	6.19875	5.27011	7.21544	9.44744	6.29377	8.23076	9.6693	3	-	no hit
1611265_at	TC40885	3.49261	3.80766	5.22804	4.40873	6.7032	7.79668	4.34	5.79438	6.46157	3	Q946Z2	Putative acyl-CoA synthetase	1.42113E-11	generation of precursor metabolites and energy
1611313_at	TC47722	4.33434	4.66835	6.77402	3.1791	4.98882	7.80531	4.19801	5.98956	8.31409	3	Q9ZPY0	Dof zinc finger protein DOF2.5 (AtDOF2.5) (Dof affecting germination 2)	1.09998E-58	nucleobase, nucleoside, nucleotide and nucleic acid metabolism
1611384_at	TC40153	4.40617	4.71386	5.94262	4.54063	6.08041	7.9401	2.90266	2.8262	4.63012	3	Q9S7N8	Seed maturation protein PM21 (Seed maturation protein PM35)	1.34492E-20	development
1611533_at	TC48953	6.21257	7.18313	8.84702	9.05356	10.0413	11.8098	8.19598	10.1381	12.051	3	Q9FKI9	EMb|CAB86085.1. Zinc finger (C3HC4-type RING finger)	9.59525E-17	protein metabolism
1611572_at	TC47840	5.91077	6.85128	8.6902	8.5883	9.22952	10.6639	6.64992	7.74956	11.1335	3	Q9FGG8	Emb|CAB72177.1 (Hypothetical protein At5g58530/mqj2_120) (At5g58530). Glutaredoxin-like	5.56725E-59	response to stimulus
1611583_at	TC40246	4.04354	7.30981	7.91272	7.08108	8.09531	9.30039	2.46351	2.46548	8.7612	3	Q9FJ90	Similarity to AP2 domain transcription factor (Hypothetical protein At5g52020)	2.84503E-55	nucleobase, nucleoside, nucleotide and nucleic acid metabolism
1611614_at	TC48358	4.77333	6.18925	6.39281	6.82564	8.67554	9.62459	7.38668	9.26323	9.8116	3	Q9FFR9	Na+/H+ antiporter-like protein	5.94067E-84	transport
1611684_at	TC47511	4.56295	5.84466	7.12576	6.53159	8.07216	9.51579	5.95711	7.77083	9.76725	3	O81834	Hypothetical protein AT4g27310. zinc finger (B-box type) family protein	1.32063E-32	nucleobase, nucleoside, nucleotide and nucleic acid metabolism
1611726_at	TC42438	4.20718	6.89855	8.08669	7.34103	8.43022	9.32691	7.10014	6.9575	8.90598	3	Q653Y7	Putative receptor protein kinase PERK1	4.73348E-87	response to stimulus	protein metabolism	signal transduction
1611802_at	TC46145	6.39419	7.68774	8.01732	8.83113	9.3924	10.6382	9.4639	9.71611	11.4579	3	Q9SLS1	Histone H1	8.99348E-77	protein metabolism	organelle organization and biogenesis	nucleobase, nucleoside, nucleotide and nucleic acid metabolism
1612057_s_at	TC41948	5.90506	5.62366	6.78456	7.43297	8.24387	9.85542	6.58292	7.81299	9.5376	3	Q6K6Z8	Hydroxyproline-rich glycoprotein-like	1.01578E-49	biological process unknown
1612108_at	TC42052	7.00789	7.04703	8.61323	8.88852	9.60665	11.2781	9.61918	10.7619	12.0142	3	Q9FQZ6	Avr9/Cf-9 rapidly elicited protein 146	6.16384E-19	response to stimulus
1612124_at	TC45576	6.99936	7.38725	8.98203	9.10256	10.4057	12.1076	9.96452	10.9405	12.9273	3	Q9M560	Caffeic acid O-methyltransferase	0	secondary metabolism	amino acid and derivative metabolism
1612185_at	TC38483	9.27917	10.6812	11.5605	11.645	12.2332	13.4154	12.3582	13.1885	14.2198	3	Q9FJZ3	Mannan endo-1.4-beta-mannosidase	3.804e-166	cell wall organization and biogenesis	generation of precursor metabolites and energy	carbohydrate metabolism
1612747_at	BQ800570	6.68052	7.97194	9.19033	8.19774	8.93059	11.3105	7.54455	9.46778	10.92	3	Q946Y1	Ceramide glucosyltransferase	1.38184E-59	lipid metabolism
1612784_at	CB923182	5.08903	5.45447	7.89312	7.18158	8.95442	11.1142	7.20463	9.4651	11.2323	3	Q9C5T0	Receptor-like protein kinase 4	2.95763E-41	protein metabolism	signal transduction
1613296_x_at		5.7276	6.27357	7.29316	7.98006	9.35835	10.4351	9.16632	9.72776	10.7343	3	-	no hit
1613359_at	TC44553	6.3019	5.91511	6.94062	7.84094	8.69571	9.70949	8.76184	9.36649	10.5237	3	Q9M6U1	Homogentisate 1.2-dioxygenase (EC 1.13.11.5) (Fragment)	1.7387E-105	amino acid and derivative metabolism
1613448_at	BQ799182	5.72882	7.25091	7.64106	7.60389	8.65768	9.4878	7.62281	8.14617	9.34014	3	Q5N800	Hypothetical protein P0452F10.6 (Hypothetical protein P0443E07.35)	1.99328E-45	primary metabolism
1613518_at	TC48161	6.28264	6.62213	7.68211	8.1271	8.82554	10.0045	9.36376	9.57352	10.7169	3	Q5Z4A5	Myosin heavy chain-like	5.74176E-28	organelle organization and biogenesis	transport
1613733_at	TC42477	2.81756	2.98796	4.16303	3.19227	3.55936	4.78006	3.45156	3.94828	6.13814	3	Q8RY08	AT5g59210/mnc17_100	2.50368E-77	biological process unknown
1613900_at	TC46062	5.63808	6.90154	9.32598	9.91352	11.2328	12.9466	9.94462	11.3845	12.7629	3	Q9ATW1	Cinnamyl alcohol dehydrogenase	1.3118E-169	secondary metabolism	amino acid and derivative metabolism
1613978_at	TC49120	4.83968	4.81563	6.61031	6.86605	7.9493	9.36668	7.93385	8.93919	9.94658	3	Q5GA60	Putative EARLY flowering 4 protein	1.21826E-30	response to stimulus	signal transduction
1614047_s_at	TC39129	4.80482	8.89903	9.358	8.23264	8.78547	10.8088	7.14309	8.05586	11.1931	3	Q5SNC5	Putative seed imbibition protein	6.84643E-45	development	carbohydrate metabolism
1614240_at		7.72231	8.86798	10.3396	9.20959	10.5563	11.8212	9.28109	10.4022	11.3857	3	Q9SMT7	4-coumarate-CoA ligase-like protein (Adenosine monophosphate binding protein 3 AMPBP3)	5.56486E-95	secondary metabolism	amino acid and derivative metabolism
1614397_at	TC47392	5.09634	7.3479	6.9857	6.39365	8.71958	10.9514	5.47739	8.70857	11.0207	3	Q9SW88	Amine oxidase	0	amino acid and derivative metabolism
1614417_at	TC47511	2.67342	3.44806	4.6983	4.66329	5.68648	7.22984	3.71015	3.63825	5.01684	3	Q9SSE5	Zinc finger protein CONSTANS-LIKE 9	1.32985E-08	nucleobase, nucleoside, nucleotide and nucleic acid metabolism
1614502_at	TC48072	3.43151	3.0434	5.53034	2.27671	3.78836	6.37853	2.01079	3.62095	7.89412	3	Q9C543	Ferulate-5-hydroxylase	6.5697E-137	secondary metabolism	amino acid and derivative metabolism
1614574_at		4.39222	6.04616	6.59597	6.8123	7.96564	9.83857	7.98808	9.16749	10.1785	3	Q8LR50	Lysine decarboxylase-like	6.0617E-77	amino acid and derivative metabolism
1614674_at	TC44139	4.83072	7.04789	7.59356	6.74648	9.59191	11.1707	7.36535	9.33565	11.35	3	Q5EEP9	Sucrose-phosphate synthase 1 (EC 2.4.1.14)	3.1853E-128	carbohydrate metabolism
1614680_at	TC42285	6.83234	6.55187	8.71493	8.73149	9.6036	11.5069	7.66054	9.42519	11.0674	3	Q6Z702	Putative 3-isopropylmalate dehydratase large subunit	3.0161E-114	amino acid and derivative metabolism
1614769_at		5.39069	6.27627	7.29669	5.75941	7.33825	8.80362	3.03148	3.04065	10.3045	3	Q6ZXG7	Hypothetical protein ORF (Fragment)	1.60922E-35	biological process unknown
1614827_at	CD801620	3.95109	3.51816	5.58144	6.15294	6.90963	9.05963	6.89629	7.7882	9.61171	3	Q6JN46	EIX receptor 2	9.71641E-11	response to stimulus	signal transduction
1615001_s_at		5.07364	5.9632	7.26182	8.87032	9.21793	10.4712	10.0378	8.98535	11.0228	3	Q8H001	Putative low-temperature induced protein	6.60486E-20	response to stimulus
1615257_at	TC44413	5.46344	8.39186	9.08766	7.82606	8.66673	11.7586	8.30416	9.71952	11.7763	3	Q4U339	Putative hexose transporter (HT6)	2.4545E-101	development	transport
1615282_s_at	TC45660	7.7565	8.62204	9.68017	9.32338	10.1938	12.4179	9.86329	10.4629	12.3402	3	Q84UC9	Rapid alkalinization factor 1	9.28439E-36	biological process unknown
1615587_at	TC48978	6.27321	5.89821	7.54202	7.76827	8.42064	9.65381	7.84028	9.15266	10.2387	3	P93499	DnaJ-like protein (Fragment)	3.72997E-44	response to stimulus	protein metabolism	nucleobase, nucleoside, nucleotide and nucleic acid metabolism
1615630_at	TC39139	7.47377	8.51471	10.9088	8.09603	10.2552	12.4024	4.9985	11.0254	12.4353	3	Q8RU85	At2g31940/F20M17.2 (Expressed protein) (Hypothetical protein)	5.73794E-15	biological process unknown
1615633_at	TC46670	5.39777	4.72952	5.75387	7.38358	7.75332	9.06311	8.68922	8.65498	9.77926	3	Q9SMN0	Hypothetical protein T8P19.200 (At3g48690)	2.49308E-80	biological process unknown
1616104_at	TC46740	3.47832	7.47168	8.41244	5.89095	7.46225	10.5212	8.44287	8.85542	10.9382	3	O65695	Putative auxin-regulated protein	1.80855E-38	response to stimulus	response to endogenous stimulus
1616279_at	TC46377	2.97212	5.91649	9.25996	4.79945	6.26187	11.6344	5.18245	6.79858	11.8423	3	Q9FJJ3	Arabidopsis thaliana genomic DNA. chromosome 5. TAC clone:K19B1 (AT5g62520/K19B1_13)	2.46653E-25	protein metabolism
1616303_a_at	TC39155	3.81837	4.70507	5.88104	6.09701	6.71357	9.11608	6.75816	7.34463	10.0179	3	Q8GYB1	Nudix hydrolase 15. mitochondrial precursor (EC 3.6.1.-) (AtNUDT15). coenzyme A diphosphatase	2.47526E-74	response to stimulus	response to endogenous stimulus	nucleobase, nucleoside, nucleotide and nucleic acid metabolism
1616617_at	TC38716	4.50931	9.03063	11.5498	6.85796	8.57017	13.4107	2.90429	8.18784	13.6931	3	Q9SNY0	SCUTL2 Thaumatin; 1	1.143e-141	response to stimulus
1617012_at	TC45046	5.16922	8.65985	10.3915	6.28606	7.62605	12.6406	5.62877	5.81951	12.8429	3	Q8S9H4	Ethylene response factor 1	5.09966E-61	response to stimulus	response to endogenous stimulus	signal transduction	nucleobase, nucleoside, nucleotide and nucleic acid metabolism
1617120_s_at	TC49826	5.30458	6.89825	7.9364	8.75862	9.32594	11.098	8.54709	9.53161	11.335	3	Q6YVI3	Phosphatidic acid phosphatase	5.30191E-13	signal transduction	lipid metabolism
1617217_at	TC48147	7.55338	8.17754	9.70176	9.87086	10.3639	11.4881	10.3244	10.6184	11.8612	3	Q9M309	Hypothetical protein F2A19.200	1.6626E-115	biological process unknown
1617470_s_at	TC38755	4.48124	5.36676	9.20895	5.75772	7.71439	12.2868	5.91818	8.08584	13.166	3	Q9FKS8	Amino acid permease (AT5g40780/K1B16_3)	2.6675E-102	transport
1617576_at	TC48311	5.21715	5.685	6.83527	7.92436	8.56944	9.84318	8.56955	8.82826	10.2951	3	Q76E11	Soluble epoxide hydrolase	2.26257E-81	secondary metabolism
1617611_at	TC47193	3.33119	4.09715	7.20325	3.53279	4.81363	9.03698	2.89848	4.70513	9.476	3	Q9C5X9	P300/CBP acetyltransferase-related protein 2	7.74727E-31	nucleobase, nucleoside, nucleotide and nucleic acid metabolism
1617849_at	TC46284	6.73956	6.28263	8.76283	7.5186	9.29275	11.3055	8.57376	9.59825	11.3677	3	O24525	Glutathione-conjugate transporter AtMRP4	9.8522E-125	transport
1617890_s_at	TC38720	4.62162	6.17575	7.79285	7.8145	9.29962	10.458	8.65385	10.6002	11.393	3	Q9M810	Dynein light chain. putative (Hypothetical protein F19K6.18) (At1g52250)	3.25498E-38	organelle organization and biogenesis	transport
1618097_at	TC45837	7.60011	7.59193	8.64132	9.14224	9.6125	10.9452	10.0478	10.2454	11.5086	3	Q811M0	Hist1h4h protein (Fragment)	3.88066E-52	protein metabolism	organelle organization and biogenesis	nucleobase, nucleoside, nucleotide and nucleic acid metabolism
1618260_s_at	TC42111	3.27889	3.75556	6.13667	4.31864	6.33004	9.31306	3.61294	4.06815	10.8853	3	Q8L5N7	Myb-related transcription factor VlMYBB1-2	4.46833E-43	nucleobase, nucleoside, nucleotide and nucleic acid metabolism
1618595_at	TC46045	5.05598	7.4721	9.69005	6.6606	8.92094	12.5192	5.53554	10.5368	12.9384	3	Q5C9I9	isopiperitenol dehydrogenase	7.32859E-71	secondary metabolism	lipid metabolism
1618777_at	TC48327	4.22265	4.78165	8.16023	4.57636	5.82528	9.26556	2.11428	2.12638	8.04892	3	Q9FN30	Tyrosine aminotransferase	6.8388E-179	amino acid and derivative metabolism
1619010_s_at	BQ794765	2.9538	11.274	12.4014	5.38428	7.52572	13.9672	6.63905	8.88447	14.2538	3	Q84US9	Expansin	3.00944E-47	development	cell wall organization and biogenesis
1619246_at	TC45564	4.78099	4.13693	7	6.78756	7.86584	9.64743	7.20079	8.73844	10.4124	3	-	no hit
1619263_at	TC38220	4.69031	4.95565	7.51093	7.25598	8.01823	10.1301	2.93713	4.42972	9.68915	3	O04892	Cytochrome P450 like_TBP (EC 1.14.14.1)	8.00806E-34	transport	generation of precursor metabolites and energy
1619493_at	TC46010	8.42237	9.25989	10.7916	9.96859	10.5439	12.6453	10.934	12.272	13.3973	3	Q9C6S7	Hypothetical protein F5M6.14. Dehydration-responsive protein-like	0	response to stimulus
1619691_at	TC39483	7.76296	10.1963	10.6744	10.088	11.118	13.152	10.3362	11.0888	12.752	3	Q4U339	Putative hexose transporter (HT6)	0	development	transport
1619890_at	TC41075	3.94405	5.15447	6.01882	4.45008	5.79054	8.38075	5.15602	6.06461	7.9084	3	Q9LI86	expressed protein At	5.99645E-19	biological process unknown
1619965_at	TC41835	5.5181	6.78966	7.30974	6.92397	7.92662	9.71922	7.53134	8.18782	9.32422	3	Q9LM69	RING-H2 finger protein ATL1B	2.23241E-53	protein metabolism
1619971_at	TC51456	6.42536	7.53182	9.26085	9.02528	10.0441	12.2814	10.0599	9.90342	12.348	3	Q8S9J0	At2g36630/F1O11.26	2.58528E-08	biological process unknown
1619978_at	TC43189	6.24318	5.71998	7.57397	7.88558	8.78096	10.7408	9.08697	10.4898	12.0332	3	-	no hit
1619981_at	TC46128	5.98886	6.95982	8.93889	7.45192	9.38745	11.8366	9.07113	10.413	12.5199	3	Q64EX4	Medicago tuncatula Nodulin 19 (MtN19)	6.74312E-22	response to stimulus
1619993_at	TC45545	7.88997	9.11808	9.504	8.83611	10.3614	11.3413	9.89724	11.0207	11.8516	3	Q9LHE6	Arabidopsis thaliana genomic DNA. chromosome 3. P1 clone: MZE19	2.1387E-180	biological process unknown
1620112_at	TC48695	4.34815	4.71963	5.84058	5.94933	6.53453	7.66079	5.29978	6.77762	7.35399	3	Q6Z3R9	RRNA methylase-like	3.01598E-64	nucleobase, nucleoside, nucleotide and nucleic acid metabolism
1620200_at	TC45700	6.26891	7.98568	10.2306	8.82829	10.6188	11.6096	8.10096	9.81098	12.277	3	Q9SUU4	Hypothetical protein F8B4.180 (Hypothetical protein AT4g32480) (AT4g32480/F8B4_180)	7.4385E-42	biological process unknown
1620222_x_at	TC38338	3.86688	12.1328	14.0325	6.29009	10.7754	14.8586	3.59724	9.77257	14.7555	3	Q9M4I2	GRIP15. putative proline-rich cell wall protein	7.1808E-105	development	cell wall organization and biogenesis
1620278_at	TC46710	4.43721	6.32456	8.22001	3.95389	7.52171	10.1914	7.20224	7.92168	9.85475	3	Q6J9Q4	Putative AP2/EREBP transcription factor	2.74374E-64	response to stimulus	response to endogenous stimulus	nucleobase, nucleoside, nucleotide and nucleic acid metabolism
1620347_at	TC40582	4.42752	6.05456	8.11913	5.42958	8.21884	10.8764	2.15388	6.83745	11.0232	3	Q5QPZ6	Glycosyltransferase	1.65853E-84	biological process unknown
1621127_s_at	TC45844	5.58755	6.48911	8.51284	7.20305	7.9141	10.2012	8.43181	9.06395	10.9078	3	Q9M328	Hypothetical protein F5K20_290. Early nodulin ENOD18 (AT3g53990/F5K20_290) (Hypothetical protein At3g53990)	3.92322E-45	response to stimulus
1621312_a_at	TC44231	3.96236	6.73639	6.74233	6.19095	7.29751	7.74266	5.53234	7.55149	7.39063	3	Q6K546	Dual specificity phosphatase-like	5.92713E-36	protein metabolism	signal transduction
1621542_at	TC38994	6.49976	7.24081	9.13013	8.88964	9.87921	11.4985	8.96566	9.94215	11.4484	3	Q94B55	Putative RING zinc finger ankyrin protein	2.7854E-163	protein metabolism
1621563_x_at	TC45576	6.76628	7.16541	8.99426	9.12744	10.3872	12.026	9.85213	10.693	12.659	3	Q9M560	Caffeic acid O-methyltransferase	0	secondary metabolism	amino acid and derivative metabolism
1621698_at	TC40291	7.50716	10.3926	11.4713	9.46046	12.0867	13.7066	9.27341	12.7774	14.0804	3	-	no hit
1621746_at	TC42110	4.1278	4.47114	5.87504	3.76091	6.26241	7.88339	4.25227	5.38924	7.22614	3	Q949R7	Hypothetical protein At5g64230	1.43315E-53	biological process unknown
1621893_at	TC48202	6.22668	7.69064	8.63344	8.64334	9.22265	10.4863	9.60395	9.31374	10.5628	3	Q5QMD9	lipase	2.32409E-59	lipid metabolism
1621931_at	TC41867	3.69508	5.22247	6.61808	6.8371	7.51961	10.0666	6.98704	7.92162	10.6776	3	Q9SVK7	Hypothetical protein F18B3.200 (Hypothetical protein At3g50920) phosphatidic acid phosphatase-related / PAP2-related	6.76207E-59	signal transduction	lipid metabolism
1621970_at	TC47299	3.10709	3.80454	6.0342	3.59634	5.59684	8.58749	1.51017	1.51662	9.88054	3	Q6ZD72	Hypothetical protein P0450B04.17	1.23334E-28	biological process unknown
1622096_at	TC49123	4.72831	6.84722	7.44802	4.69265	7.20214	9.67361	3.81359	6.58281	9.36877	3	Q6JJ42	Putative phosphatidylcholine-sterol acyltransferase	1.93598E-35	lipid metabolism
1622115_at	TC42596	3.8342	7.49847	8.48351	2.94957	8.50384	11.1114	4.54567	9.77467	12.054	3	Q60DX8	Putative beta-glucosidase	5.80152E-71	carbohydrate metabolism
1622248_at	TC44231	4.67339	7.0118	7.16644	5.2058	5.92301	7.08513	4.86502	5.85216	6.47522	3	Q6K546	Dual specificity phosphatase-like	5.92713E-36	protein metabolism	signal transduction
1622331_at	TC40830	6.03581	7.03222	7.9436	8.08645	9.42223	11.1488	9.65421	9.86644	11.0244	3	Q9SVG4	Reticuline oxidase-like protein	7.03383E-90	secondary metabolism
1622333_at	TC40428	6.85876	7.90044	9.25239	8.00984	9.48553	11.2359	8.08835	9.56768	11.6072	3	O22900	Probable WRKY transcription factor 23 (WRKY DNA-binding protein 23)	5.67557E-46	nucleobase, nucleoside, nucleotide and nucleic acid metabolism
1622358_s_at	TC50554	4.47051	6.23708	6.88335	5.7715	7.02623	9.13656	6.21282	8.00981	9.10921	3	Q8LR50	Lysine decarboxylase-like	4.09029E-40	amino acid and derivative metabolism
1622850_at	TC49495	4.06397	3.63597	4.81041	6.14397	6.82082	8.03544	6.69502	7.99482	9.32633	3	O48631	Ethylene-forming-enzyme-like dioxygenase	7.26537E-78	response to stimulus	secondary metabolism	response to endogenous stimulus	amino acid and derivative metabolism
1606482_at	BQ796112	3.10103	4.39082	5.85839	2.02846	2.33281	7.48095	2.3432	2.65391	6.9804	4	Q6JJ42	Putative phosphatidylcholine-sterol acyltransferase	1.9835E-67	lipid metabolism
1606494_at	TC45723	7.24551	7.8166	9.05452	9.42723	9.65563	11.5151	10.0454	10.7002	12.2252	4	Q9LSP7	Similarity to similar to ubiquitin conjugating enzyme (Hypothetical protein K14A17.7) (At3g17000)	3.9368E-107	protein metabolism
1606529_s_at	TC42772	3.33392	3.638	5.478	4.86248	4.68207	7.82671	4.113	4.14097	7.69241	4	P93739	Hypothetical protein At2g42080 DNAJ heat shock N-terminal domain-containing protein	1.13297E-39	response to stimulus	protein metabolism
1606578_at	TC40586	5.75911	6.70026	7.81256	9.09264	9.15256	10.2143	9.547	9.83763	10.9662	4	-	no hit
1606603_at	TC42876	4.34364	4.41967	5.53993	5.83212	5.46139	7.5726	6.57494	6.1921	7.9033	4	Q8RU68	Putative 22 kDa kafirin cluster; Ty3-Gypsy type	1.33998E-13	organelle organization and biogenesis	nucleobase, nucleoside, nucleotide and nucleic acid metabolism
1606606_at	TC39601	5.54265	7.26847	9.41343	9.77147	9.05141	11.4825	8.12441	9.42616	12.2112	4	Q8H071	Hypothetical protein OSJNBa0014O06.1	2.35808E-14	biological process unknown
1606607_at		3.10725	3.08974	5.25321	2.31905	2.83413	7.63693	2.92031	2.91832	7.58295	4	Q6YEY3	Glutathione S-transferase (Fragment)	1.60206E-29	response to stimulus
1606669_s_at		9.74914	11.2795	11.8877	12.5316	12.462	13.7839	12.7323	12.5561	13.9668	4	Q5PXH0	Aquaporin	9.87024E-74	transport
1606675_at	TC38778	7.27037	8.77608	10.3983	10.3655	10.0235	12.9574	9.89531	9.87375	12.8776	4	Q39472	Isopentenyl-diphosphate delta-isomerase I (EC 5.3.3.2) (IPP isomerase I) (Isopentenyl pyrophosphate isomerase I)	4.4219E-126	secondary metabolism	lipid metabolism
1606678_at	TC42489	4.03656	3.73816	6.58112	4.65656	4.4867	8.09901	2.55813	2.60338	8.41419	4	Q8LKN7	Nam-like protein 17 (Fragment)	6.52732E-19	nucleobase, nucleoside, nucleotide and nucleic acid metabolism
1606758_at		4.46363	4.52435	6.10599	8.11032	8.36111	9.5757	5.32129	5.59322	8.47481	4	O04720	Cysteine proteinase inhibitor	1.09601E-34	response to stimulus	protein metabolism
1606762_at	TC38165	7.2484	7.28312	9.13535	9.92283	9.66146	11.6979	10.424	10.0863	11.7068	4	Q9M4I2	Putative proline-rich cell wall protein	7.1808E-105	development	cell wall organization and biogenesis
1606768_at	TC40624	6.23019	7.18284	8.48924	8.31941	8.73717	10.6405	6.90317	7.52384	9.8736	4	Q67WD3	Protein kinase-like	6.98982E-91	protein metabolism	signal transduction
1606794_at	TC39447	5.26267	3.51957	8.93389	2.29957	2.22626	10.6218	2.63071	2.09326	12.1509	4	Q7XAU7	Thaumatin-like protein	5.8236E-116	response to stimulus
1606842_s_at	TC43428	3.24371	3.83715	7.41032	7.08126	6.60196	10.0495	8.38298	8.21432	11.3867	4	-	no hit
1606914_at	TC41222	3.99826	3.76343	5.82474	5.10824	5.70162	8.48335	3.57687	6.51858	9.09665	4	Q9C9F4	Putative zinc finger protein At1g68190	2.827e-20	nucleobase, nucleoside, nucleotide and nucleic acid metabolism
1606931_at	CD797978	3.56299	4.4818	7.24169	2.42618	2.46486	7.52435	3.06618	3.08172	8.46523	4	Q6NKW1	At1g56230	2.53458E-38	biological process unknown
1607029_at	TC42536	2.56485	3.36635	7.48723	2.34536	2.43411	6.99726	2.37445	2.37389	7.65656	4	Q8LP14	Nine-cis-epoxycarotenoid dioxygenase4	1.31584E-51	secondary metabolism	response to endogenous stimulus	lipid metabolism
1607120_at	TC46243	4.40303	3.63465	5.20342	8.0634	8.00699	10.1374	6.85404	7.64512	10.0696	4	Q84K00	NAC-domain containing protein 78 (ANAC078)	1.43384E-34	nucleobase, nucleoside, nucleotide and nucleic acid metabolism
1607146_at		3.72229	3.88183	6.57793	3.40288	3.42719	8.02655	3.44459	3.40303	9.91119	4	Q9FZ74	F13B4.1 protein	1.6003E-33	biological process unknown
1607184_at	TC48760	2.61996	2.91024	6.35225	2.71905	2.96713	8.46467	2.2624	3.21421	8.81844	4	O80844	Hypothetical protein At2g45750 dehydration-responsive family protein	9.59015E-70	response to stimulus
1607193_at	TC49428	2.42515	2.82984	3.78743	2.51747	3.38504	6.91772	1.63479	1.63207	6.03946	4	Q84V46	Alternative oxidase 1b	1.7726E-129	transport	generation of precursor metabolites and energy
1607196_at	TC44555	3.46684	5.9747	8.9125	7.21996	6.29828	11.0664	1.27915	1.28343	9.15794	4	Q69MI3	Amino acid transporter-like protein	1900-01-14 08:31:00	transport
1607225_at	TC49159	2.93338	5.43279	9.12238	5.0011	5.66719	10.5093	2.19052	2.20553	10.9981	4	O65638	Putative thaumatin protein	3.8152E-26	response to stimulus
1607247_at		2.96454	3.18088	4.91745	4.64025	5.20053	7.58005	3.66373	4.52315	6.83201	4	Q9M9P5	T17B22.4 protein	1.15123E-43	response to stimulus
1607320_s_at		5.22727	4.73481	11.2684	6.23803	7.31686	13.725	6.7043	6.17308	13.8266	4	Q8LA49	Globulin-like protein	1.99756E-40	biological process unknown
1607446_at	TC42836	3.31266	2.95213	4.015	5.2986	5.40179	7.67725	7.13323	6.7521	8.12879	4	Q9LUD7	Glucan synthase-like protein	8.57758E-80	cell wall organization and biogenesis	carbohydrate metabolism
1607475_s_at	TC42415	3.05847	3.23131	5.86792	2.74703	2.91481	7.59016	2.37595	2.39256	7.52878	4	Q9FQY8	Caffeic acid 3-O-methyltransferase (EC 2.1.1.68) (S-adenosysl-L-methionine:caffeic acid 3-O-methyltransferase) (COMT) (CAOMT)	1.83833E-67	secondary metabolism	amino acid and derivative metabolism
1607492_at		3.26153	7.21474	9.39425	6.67459	6.90924	12.3685	6.30466	7.60521	12.8407	4	Q9M4H8	GRIP 28	1.79107E-71	response to stimulus	development	cell wall organization and biogenesis
1607505_s_at	TC47126	7.52241	7.21969	9.74447	10.114	9.60006	12.0806	9.34669	9.47173	11.8684	4	Q84V96	Aldehyde dehydrogenase 1 precursor (EC 1.2.1.3)	5.2447E-156	carbohydrate metabolism
1607557_at		2.64255	2.88486	6.45651	2.35427	2.4181	9.07564	2.717	2.56102	9.27144	4	Q7XAU6	Class IV chitinase	9.6106E-99	response to stimulus
1607567_at	TC40588	7.74872	8.84851	10.2168	11.0206	10.8289	12.9474	11.5114	10.9024	13.1565	4	Q564G6	Galactomannan galactosyltransferase	2.8246E-136	cell wall organization and biogenesis	carbohydrate metabolism
1607604_at	TC40223	5.09332	6.42472	7.33107	7.92265	7.55411	10.0806	8.45419	7.72919	10.5787	4	Q8VZG2	AT3g50930/F18B3_210 AAA-type ATPase family protein	3.3068E-128	biological process unknown
1607697_at	CF214298	5.47529	5.3773	6.99813	8.62126	8.18834	9.71381	8.38766	8.36503	9.74751	4	Q8LEY1	Putative prolyl 4-hydroxylase. alpha subunit	3.76289E-43	protein metabolism
1607763_at	TC41024	3.98724	4.11727	5.11633	5.34425	5.2528	6.89983	6.18217	6.94974	8.34292	4	Q65CB1	ABC transporter	2.4267E-113	transport
1607805_s_at	CF605243	5.98016	5.35839	7.29418	6.50887	6.7712	10.9773	6.49675	6.19044	10.9982	4	Q69P73	Putative elicitor-inducible cytochrome P450	6.81575E-33	response to stimulus	transport	generation of precursor metabolites and energy
1607899_at	TC46708	5.32228	7.01612	8.85295	7.74631	8.31222	11.052	3.74939	8.62647	11.0342	4	Q8H2B1	DnaJ-like protein	5.05391E-56	response to stimulus	protein metabolism
1608009_s_at		4.69552	4.05126	8.16084	2.91721	4.0792	11.5445	1.33736	1.34103	10.8159	4	P51070	Stilbene synthase 2 (EC 2.3.1.95) (Resveratrol synthase 2) (Trihydroxystilbene synthase 2) (PSV21)	0	response to stimulus	secondary metabolism	amino acid and derivative metabolism
1608023_at	TC39701	6.63708	7.95648	9.10154	10.3026	10.0602	11.1161	10.0781	10.0104	11.135	4	P48724	Eukaryotic translation initiation factor 5 (eIF-5)	6.24879E-48	protein metabolism	protein biosynthesis
1608026_at	TC41261	4.07402	3.35692	8.83836	4.24646	5.12264	10.3989	2.28291	2.25875	9.52053	4	Q9FIC6	Germin-like protein subfamily 1 member 17 precursor	4.34247E-70	biological process unknown
1608145_at		5.39468	5.3954	7.28507	8.47328	8.68043	10.2758	8.55218	8.78127	10.9962	4	O80459	Hypothetical protein At2g23420	6.96526E-72	secondary metabolism	nucleobase, nucleoside, nucleotide and nucleic acid metabolism
1608229_s_at	TC46812	4.25076	5.69547	6.64155	7.91165	8.2115	10.0272	6.36644	6.71933	10.6469	4	Q7XZ08	Galactinol synthase	6.22009E-67	carbohydrate metabolism
1608246_at	TC44472	4.77834	4.49473	5.50226	6.61834	6.39423	8.07341	4.34842	6.09266	7.41229	4	Q9SQK7	EIF4B. eukaryotic translation initiation factor	2.68788E-32	protein metabolism	protein biosynthesis
1608257_at	TC47646	5.37749	5.62686	6.92594	8.71967	8.67254	9.98357	8.60739	9.74448	11.0451	4	Q5IH14	Sucrose-6-phosphate phosphatase (EC 3.1.3.24)	0	carbohydrate metabolism
1608260_at	TC46713	3.13263	3.26596	5.12295	2.87633	2.94155	6.1182	3.3384	3.28865	8.16249	4	Q5CCP3	Glutathione S-transferase GST 18	3.53966E-75	response to stimulus
1608263_a_at	TC45293	9.94272	11.0338	12.0024	12.6615	12.6272	14.2831	13.0117	12.8969	14.6087	4	Q9FZ01	Alcohol dehydrogenase 2 (EC 1.1.1.1)	0	response to stimulus	development	generation of precursor metabolites and energy
1608265_at	TC41597	3.53232	3.23276	4.71973	5.85362	5.82398	8.52403	7.26188	6.90933	9.46593	4	Q9SW47	Amidase-like protein	2.00093E-65	response to stimulus	secondary metabolism	response to endogenous stimulus
1608336_at	TC49076	2.40319	2.46146	3.85362	2.11287	2.13157	5.07491	1.94507	1.94802	5.98084	4	Q6Y1A5	Resistance protein RGC2 (Fragment)	6.65531E-19	response to stimulus
1608350_at		2.63875	2.65852	5.08908	2.26407	2.31669	6.33326	2.24915	2.25607	7.26341	4	Q9LK89	Arabidopsis thaliana genomic DNA. chromosome 3. TAC clone: K16N12 (Hypothetical protein)	2.96882E-20	biological process unknown
1608379_at		4.54946	3.42572	6.12579	3.05682	3.08578	8.59022	2.97163	3.10245	9.14235	4	Q9FLV0	Flavanone 3-hydroxylase-like protein	3.61013E-75	secondary metabolism	amino acid and derivative metabolism
1608410_at	TC38520	6.67624	9.68849	13.1656	7.4503	7.28903	14.4193	2.16563	2.16672	12.9916	4	Q54AI3	Early nodulin	6.27968E-36	response to stimulus
1608412_at	TC45351	10.1287	12.1393	13.2591	11.8732	12.1439	14.4599	12.7378	12.5406	14.4211	4	Q945D8	gamma-thionin. Defensin-like protein	1.02936E-30	response to stimulus
1608531_at	TC47779	5.90187	5.87489	7.41951	7.56238	7.24381	9.39603	7.27478	7.7466	9.71384	4	Q5PNU5	At3g25160	4.3474E-105	transport
1608558_s_at	TC45494	10.1759	10.2089	11.2246	12.4494	12.2046	13.5156	12.5836	12.5182	13.72	4	Q8H5T6	Hydrophobic protein LTI6A (Low temperature-induced protein 6A)	9.97149E-20	response to stimulus
1608585_x_at	TC38242	8.1396	14.0921	14.9465	8.30874	9.60106	15.3567	9.0776	10.3906	15.3127	4	Q9M4I2	Putative proline-rich cell wall protein (GRIP3)	2.1533E-129	development	cell wall organization and biogenesis
1608654_at		2.5866	2.61343	4.42815	1.29435	1.30488	7.07358	4.55137	2.79622	6.09103	4	Q9LY31	Putative palmitoyl-protein thioesterase	7.55194E-47	protein metabolism
1608863_s_at	TC40524	5.91227	6.07103	7.6373	9.32725	9.0114	10.8095	8.727	8.92519	10.8571	4	Q94EG1	Putative aspartate aminotransferase	2.18571E-52	amino acid and derivative metabolism
1608916_at	TC42257	2.59301	4.08877	7.70632	2.88617	3.15563	10.0731	2.85217	4.20529	10.9791	4	Q9ZUD9	F5O8.11 (At1g23550)	4.22487E-30	protein metabolism
1608930_at	CF415183	3.65626	3.81187	8.75776	2.77505	2.6776	11.1106	2.74076	2.6935	10.7129	4	Q8W0Y7	Enod8.3 (Fragment)	1.28438E-23	response to stimulus
1608940_at		5.11751	4.74446	6.18093	8.73089	8.91288	10.2147	8.85742	9.24814	11.2596	4	Q8LP44	Betaine/proline transporter	8.70548E-44	transport
1608962_s_at	TC50695	2.89851	3.03524	7.30025	2.89857	2.96095	11.3483	2.94644	2.94954	12.5876	4	Q9S7N2	Putative alliinase; 54807-57232 (Putative alliinase; 99695-97270) (Putative alliinase) (At1g70560)	2.00369E-35	primary metabolism
1608969_at	TC46172	6.44608	5.78982	7.21448	8.10689	8.23981	10.5635	7.69901	9.0486	10.2117	4	P43298	Putative receptor protein kinase TMK1 precursor (EC 2.7.1.-)	0	protein metabolism	signal transduction
1608991_at	TC47433	7.01491	8.24871	9.35751	10.3543	10.5904	12.0186	9.70094	10.1021	11.8212	4	Q8GTR0	Sugar transporter	7.84328E-31	transport
1608995_at	TC45153	7.93272	10.5018	11.6545	11.407	10.945	13.7219	10.2134	10.7056	13.4982	4	Q84NI6	Alkaline alpha galactosidase II	0	development	carbohydrate metabolism
1609001_at	TC48290	2.55744	2.63513	4.11941	3.36478	3.13676	6.05176	4.28575	3.75931	7.07431	4	Q9LJN0	Arabidopsis thaliana genomic DNA. chromosome 3. P1 clone: MMB12 (At3g19660)	3.65303E-16	biological process unknown
1609099_at	TC40120	5.7069	5.28975	8.87786	8.17983	7.84604	11.3788	7.24393	6.67439	10.4172	4	Q9LKH7	Cytochrome P450	3.3366E-100	transport	generation of precursor metabolites and energy
1609101_at	TC46440	7.20871	7.11255	8.55208	9.7025	9.46119	11.1256	8.83446	9.22912	10.9329	4	Q949Y3	Putative acid phosphatase	1.7029E-151	primary metabolism
1609134_at	TC40850	6.00383	6.26619	7.68758	9.03373	9.20579	10.8844	9.37679	9.42409	11.6035	4	Q8S9K9	AT4g03420/F9H3_4	1.58276E-37	biological process unknown
1609173_at	CF373658	3.17652	3.39728	4.92218	3.14483	3.23907	8.69511	3.94494	4.26511	9.1956	4	-	no hit
1609201_at	TC44308	2.94249	3.44818	5.33219	4.81133	4.64073	8.09192	3.75593	5.59504	8.29609	4	Q9LZU5	Kinesin-related protein-like	6.5654E-129	organelle organization and biogenesis	transport
1609232_at	TC45712	5.92727	7.10766	7.89544	8.77226	8.8624	11.5602	8.2949	8.67665	11.2754	4	Q8S7Q2	beta-phosphoglucomutase	9.94127E-92	carbohydrate metabolism
1609278_at	TC45605	3.16892	3.74453	6.5782	2.11704	2.277	9.0681	1.91786	1.92178	8.07535	4	Q9LW90	DC1.2 homologue	1.1682E-44	cell wall organization and biogenesis	carbohydrate metabolism
1609299_at	TC47138	4.17671	4.22444	5.66516	5.82632	6.11148	7.92056	5.33313	5.85146	7.26483	4	Q5Z403	Hypothetical protein B1206D04.24	8.66546E-17	biological process unknown
1609321_at	TC40499	6.8659	4.30444	7.3728	8.24788	8.21218	9.64042	9.38646	8.80155	11.0354	4	Q43032	Anionic peroxidase precursor (EC 1.11.1.7)	9.5161E-132	response to stimulus
1609366_at	TC48854	2.44681	2.60364	4.94279	2.27595	2.31245	7.9087	2.31909	2.32691	8.21799	4	-	no hit
1609372_at	TC47014	3.90397	5.60119	9.27317	8.66816	7.98084	12.0263	6.59891	7.69249	12.7626	4	Q7XXR5	Hypothetical protein (Fragment)	9.4572E-68	primary metabolism
1609381_at	TC46897	3.36796	3.73509	4.93968	5.92727	6.1311	7.70408	3.30594	3.30836	6.45322	4	Q6NPT8	At2g02230. Putative phloem-specific lectin	3.88452E-14	response to stimulus	development
1609402_at	TC45578	9.68195	9.97409	11.6835	12.0461	12.1975	13.8292	12.1495	12.3177	13.888	4	Q9SLY2	Sucrose synthase	0	carbohydrate metabolism
1609457_at	TC45909	5.0453	6.53579	6.57785	8.80722	9.02723	10.1984	8.48553	9.34606	10.7889	4	Q8YRD4	Alr3514 protein	2.802e-143	secondary metabolism
1609464_s_at	TC45723	8.79999	9.02654	10.1612	11.5196	11.7046	12.8851	12.0975	12.4828	13.5374	4	Q9LSP7	Similarity to similar to ubiquitin conjugating enzyme (Hypothetical protein K14A17.7) (At3g17000)	3.9368E-107	protein metabolism
1609513_a_at	TC38894	3.75833	3.19235	4.43504	5.72098	5.41715	7.13881	3.98233	4.15128	5.66234	4	Q9FNG7	Arabidopsis thaliana genomic DNA. chromosome 5. P1 clone:MHF15	3.63444E-18	protein metabolism
1609593_at	TC48512	4.48668	4.67273	6.49009	6.07289	5.70093	9.476	5.5369	4.0333	8.66434	4	Q9LZV3	(1-4)-beta-mannan endohydrolase-like protein (At5g01930)	5.36665E-48	carbohydrate metabolism
1609619_at	TC38912	7.19591	7.50482	8.63817	9.57003	9.46955	11.1012	9.1055	9.62111	11.1625	4	O04664	Small Ras-like GTP-binding protein (AT5g55190/MCO15_14)	5.9346E-127	signal transduction
1609623_at	TC50779	5.92885	6.15782	7.19276	8.52942	8.32725	10.4368	7.90026	9.2767	10.5928	4	Q8RY59	At1g32230/F3C3_1 (Radical-induced cell death 1-1)	2.04458E-17	response to stimulus
1609654_at	TC45235	8.92618	10.0925	11.5175	11.8505	11.8006	14.0666	11.5477	11.9675	14.3127	4	Q6A4W8	Glutathione peroxidase	7.56924E-81	response to stimulus
1609658_at	CF403492	3.58752	3.07015	4.32732	5.61339	5.41469	6.77485	5.30227	5.35731	6.35336	4	-	no hit
1609793_at	BQ792585	6.26139	6.11829	7.1317	9.16234	9.18919	10.5011	8.88766	9.16034	10.5719	4	Q9ZPQ3	Hypothetical UPF0204 protein At2g03800	2.58015E-57	biological process unknown
1609861_at	TC48666	3.47484	4.14564	7.8101	3.43467	3.25251	9.4756	3.92048	3.935	10.0018	4	Q9LZ38	Hypothetical protein T22P11_230	7.30617E-27	biological process unknown
1609899_at	TC39548	4.64245	6.3606	7.58513	8.17935	8.41786	10.0592	8.00385	8.15165	10.2103	4	Q5U2T0	Death associated protein 3	1.8534E-141	response to stimulus
1609922_s_at	TC38202	9.52174	10.5668	12.3949	11.1144	11.4457	13.2658	8.02175	10.255	13.6101	4	Q42475	Heat shock protein ((P32292) Indole-3-acetic acid induced protein ARG2)	2.45859E-21	response to stimulus	protein metabolism	response to endogenous stimulus
1610009_at		4.18416	4.55542	7.40698	4.72787	3.76981	8.73497	4.54839	3.51474	9.1993	4	Q9SMG5	Acyl-CoA binding protein (ACBP)	4.75535E-39	transport
1610108_at	TC46771	2.9989	3.25831	5.28521	3.42392	3.57085	8.13851	4.44074	4.47192	8.37273	4	-	no hit
1610123_at	TC41344	3.51496	9.11867	10.5183	5.41501	5.77537	11.7822	4.92114	5.01575	11.7823	4	Q9LD18	Potassium transporter 4 (AtPOT4) (AtKUP3) (AtKT4)	7.69263E-28	transport
1610172_at	TC39489	5.60362	7.15054	7.35373	8.2662	8.59818	10.1059	8.39834	8.63154	10.5818	4	O04619	A_IG002N01.16 protein (Putative carrier protein) (AT4g01100/F2N1_16)	8.0149E-168	development	transport
1610356_at	TC48141	7.3497	7.30351	8.7563	10.4777	10.3043	11.8553	6.83314	9.12572	12.1204	4	Q9LYH2	Hypothetical protein F14F18_180 (AT5g12010/F14F18_180)	3.93609E-82	biological process unknown
1610457_a_at	CF211242	5.24388	5.39199	6.55462	6.96711	7.05878	8.71943	6.17755	6.17119	8.07589	4	-	no hit
1610465_s_at	TC46796	4.95275	5.93889	6.94167	8.29944	7.70865	10.1393	6.30211	7.09073	10.1218	4	Q6TXD0	3-ketoacyl-CoA thiolase (EC 2.3.1.16)	6.4774E-143	lipid metabolism
1610712_s_at	TC38723	7.51725	7.97688	9.3158	10.4909	10.3659	11.4218	10.1536	10.3822	11.9884	4	O80414	Mitochondrial phosphate transporter	9.82177E-73	transport
1610800_at		2.19703	2.22926	5.35304	1.90455	1.93289	8.62046	1.88272	1.88794	9.37669	4	Q94DE5	Putative betaine/proline transporter	1.24879E-79	transport
1610824_s_at		3.73591	3.34135	6.86592	3.316	3.71173	10.7969	3.72183	2.97182	12.1544	4	P51071	Stilbene synthase 3 (EC 2.3.1.95) (Resveratrol synthase 3) (Trihydroxystilbene synthase 3) (PSV368) (Fragment)	0	response to stimulus	secondary metabolism	amino acid and derivative metabolism
1610839_at	TC41626	6.95746	6.54459	7.91601	9.63615	9.62928	10.6676	10.1957	10.1762	11.4854	4	Q9MA90	T12H1.26 protein (AT3g05290/T12H1_26)	6.647e-125	transport
1610996_at	TC39366	6.78252	7.87279	8.41171	8.71469	8.988	11.9816	8.76742	9.32344	12.028	4	Q43111	Pectinesterase-3 precursor (EC 3.1.1.11) (Pectin methylesterase 3) (PE 3)	1.6451E-130	cell wall organization and biogenesis	carbohydrate metabolism
1611020_at	TC46139	6.64177	6.9693	9.01794	8.39847	8.04743	10.6164	7.72533	8.54218	10.7152	4	O23157	Hypothetical protein C7A10.60 (Hypothetical protein AT4g37300) (AT4g37300/C7A10_60)	4.51264E-30	biological process unknown
1611058_at	TC47119	2.7026	2.61225	6.85363	2.76209	2.51424	8.15062	2.2832	2.29291	9.96221	4	Q7XAJ6	Putative pathogenesis related protein 1 precursor	1.55203E-73	response to stimulus
1611090_s_at	TC46682	5.00846	6.19031	9.8036	7.54259	7.43505	11.2234	9.19192	8.21881	11.2889	4	-	no hit
1611190_s_at	TC38357	3.45041	2.54379	6.04741	2.17999	2.20498	8.75938	2.01718	2.02408	9.66392	4	P28343	Stilbene synthase 1 (EC 2.3.1.95) (Resveratrol synthase 1) (Trihydroxystilbene synthase 1) (PSV25)	0	response to stimulus	secondary metabolism	amino acid and derivative metabolism
1611272_at	TC48457	3.93517	8.17574	9.98224	6.24279	7.18078	11.5779	6.89968	7.81567	11.305	4	Q6QB11	Little protein 1	1.66483E-28	biological process unknown
1611342_at	TC48566	6.53134	6.14451	8.34989	9.04653	9.27301	11.0213	9.48993	9.84927	11.4482	4	Q5JNK2	Putative Nod-factor receptor 1b	9.9708E-107	protein metabolism	signal transduction
1611439_at	TC40915	7.43384	8.03794	9.96978	9.8216	10.1218	11.9616	9.10359	9.53241	12.4028	4	Q5JL24	Hypothetical protein P0459B04.1 (Hypothetical protein P0698H10.25)	4.62322E-59	biological process unknown
1611457_at	TC47389	3.03304	3.6129	8.21	3.0618	4.22027	10.4764	2.8778	2.86251	11.8799	4	-	no hit
1611548_s_at	TC45787	6.46893	7.22741	9.93254	9.76031	9.38721	12.807	9.77824	9.59022	13.0519	4	O82062	39 kDa EF-Hand containing protein; Calcium-binding EF-hand family protein-like	1.4903E-153	biological process unknown
1611552_at	TC39952	2.56193	2.61205	6.01633	2.17672	2.1284	5.71677	2.11294	2.11937	4.51179	4	Q84S31	Chitinase III	5.1779E-113	response to stimulus
1611643_at	TC47718	7.43363	7.93592	10.2285	10.681	10.8345	12.3912	2.05063	3.04832	12.3158	4	Q75QH3	Hin1 like protein	7.47075E-67	biological process unknown
1611710_at	TC38373	3.7897	10.0063	14.0172	3.41662	3.65714	15.2042	4.09757	3.41846	15.121	4	Q7XAU6	Class IV chitinase	1.2128E-157	response to stimulus
1611723_at	TC49676	3.27093	7.27261	7.88259	4.21848	4.44481	8.13991	2.126	2.20862	5.95693	4	Q84NI7	Alkaline alpha galactosidase I (Fragment)	2.3523E-99	development	carbohydrate metabolism
1611876_s_at		4.79472	4.90731	8.94872	6.37748	6.40379	10.8741	5.52788	6.02845	12.3518	4	Q945U2	Chitinase 3-like protein	7.27603E-11	response to stimulus
1611877_at	TC50710	4.3277	4.12554	5.42558	7.31837	6.86786	8.35864	6.08091	6.4203	7.42878	4	Q5JMX4	Putative GTPase	1.04751E-53	signal transduction	protein biosynthesis
1611892_s_at	TC41212	5.84388	5.60094	7.59839	8.0887	8.15222	10.1841	7.67541	7.98444	10.5206	4	Q8LAE3	Proline transporter 1	2.33183E-81	transport
1611925_at	TC48116	2.38997	2.54603	4.8522	2.51741	3.28962	7.17322	1.61948	1.62482	7.49153	4	Q9SKK8	Predicted protein	1.70383E-13	biological process unknown
1612050_at	TC39952	2.60542	2.61057	6.17657	3.8918	3.43848	7.96122	2.06945	2.11564	8.29498	4	Q84S31	Chitinase III	5.1779E-113	response to stimulus
1612056_at	BQ795970	6.66727	8.32583	8.77642	9.50315	9.3059	11.4242	9.09648	8.55372	11.6664	4	Q5BMC5	Phosphomannose isomerase	6.98776E-71	carbohydrate metabolism
1612167_s_at	TC46051	3.5638	3.78633	4.99581	6.14658	5.63649	8.67714	4.49298	4.46219	6.43211	4	Q9ZNT7	Prohibitin 2 (Prohibitin-like protein)	7.72259E-46	development
1612190_at	TC49699	6.2375	6.52836	8.90619	9.09152	8.91706	11.0002	7.05339	7.20965	10.6638	4	Q84V85	Allene oxide synthase	6.97662E-64	response to stimulus	secondary metabolism	lipid metabolism
1612242_at	TC41250	3.86299	3.86959	6.20173	4.65539	4.8063	7.3969	4.0368	4.5216	7.35929	4	Q9FHS6	Gb|AAC80613.1 (At5g43190)	4.8253E-58	protein metabolism
1612260_at	TC38865	5.18477	5.34725	7.32552	8.23514	8.37848	9.98338	8.678	9.13903	11.2199	4	Q7Y079	2-on-2 hemoglobin	9.22556E-79	response to stimulus
1612331_at	CB344631	2.36394	4.77894	7.88226	2.46593	2.71581	9.58927	2.69861	2.98914	10.6253	4	O82044	amino acid carrier	1.68566E-69	transport
1612426_at	TC48468	7.23456	5.50136	8.18989	8.44989	7.9632	10.5399	9.45662	9.55424	10.9214	4	Q5U1F1	At4g17350	1.34036E-64	biological process unknown
1612443_at	TC49237	2.96189	3.26928	5.2304	2.76896	2.79697	7.99497	2.27254	2.26655	7.53997	4	Q9LWM4	Putative CBL-interacting protein kinase 2	7.35263E-35	protein metabolism	signal transduction
1612502_at	TC39035	8.10356	7.5759	9.50388	10.882	10.5961	12.4018	10.8533	10.9766	12.678	4	Q6F6A9	Cysteine protease	1.5239E-107	protein metabolism
1612535_s_at	TC39688	6.33038	5.77651	6.77684	9.88128	9.62568	10.9129	9.9029	9.63741	11.6485	4	Q76KW1	Glutathione S-transferase	9.81013E-95	response to stimulus
1612570_at	TC40655	6.08487	5.29606	7.00057	9.34926	9.02301	10.2614	8.94318	9.55348	10.5427	4	Q5ZDL8	Hypothetical protein P0416D03.38-1 (Hypothetical protein P0434B04.2-1)	0	biological process unknown
1612574_s_at	TC44213	5.8791	5.67106	6.92651	8.86288	8.42617	9.99884	7.22935	8.1907	10.1214	4	Q6Z2V8	Putative RING finger 1	3.639e-38	protein metabolism
1612652_at	TC45575	4.59704	4.92032	5.93511	6.95069	7.18137	9.07183	6.67297	6.99719	8.73454	4	Q8GW97	Hypothetical protein	2.01969E-36	biological process unknown
1612741_at	TC46344	3.85617	5.62169	6.92283	6.36878	5.76828	8.93056	3.81484	7.50093	9.1512	4	Q67U54	Plant viral-response family protein-like	1.4312E-101	response to stimulus
1612778_at	TC41433	3.57459	3.83337	4.88923	7.20512	7.02348	9.12686	7.09734	7.74312	9.01705	4	-	no hit
1612804_at	TC38358	3.00751	2.8671	4.73821	2.89413	3.02942	9.49656	2.71726	2.67725	10.5809	4	P51070	Stilbene synthase 2 (EC 2.3.1.95) (Resveratrol synthase 2) (Trihydroxystilbene synthase 2) (PSV21)	0	response to stimulus	secondary metabolism	amino acid and derivative metabolism
1612822_at	CF513105	4.29904	4.32366	5.37022	8.01974	8.02699	9.7853	7.13932	7.51689	8.67133	4	Q6AU09	Putative Fip1 motif containing protein	8.3659E-15	biological process unknown
1612883_at	TC48347	4.60349	7.3709	9.70597	6.5435	6.94336	11.6195	7.10966	8.42415	12.3965	4	O22060	Sucrose-phosphate synthase 1 (EC 2.4.1.14) (UDP-glucose-fructose-phosphate glucosyltransferase 1)	0	carbohydrate metabolism
1612913_at	TC40593	7.4973	7.49864	8.55183	10.4381	10.5685	11.5964	10.6613	10.8501	11.9976	4	P49299	Citrate synthase. glyoxysomal precursor (EC 2.3.3.1) (GCS)	2.58719E-73	primary metabolism	generation of precursor metabolites and energy	carbohydrate metabolism
1612955_at	TC47637	3.7795	5.14186	7.00496	6.92311	6.83148	10.2439	2.30851	2.39052	9.09498	4	Q71BZ3	Type-A response regulator	3.73164E-11	response to stimulus	response to endogenous stimulus	signal transduction	nucleobase, nucleoside, nucleotide and nucleic acid metabolism
1612958_at	TC47183	4.72689	6.17096	7.67803	8.12587	7.09872	11.2009	7.57057	7.36903	11.1158	4	Q6K881	Phosphatidylinositol 3-and 4-kinase-like	3.86568E-51	lipid metabolism
1613036_at	TC39310	7.74038	7.48491	9.08676	10.3279	10.1438	12.3717	10.3311	10.355	12.5958	4	Q56R05	Putative pollen specific LIM domain-containing protein (Putative pollen specific LIM domain protein)	2.68301E-90	nucleobase, nucleoside, nucleotide and nucleic acid metabolism
1613043_at	TC49279	5.39584	5.93529	8.13913	8.293	8.64463	10.8402	8.1671	9.18738	11.319	4	-	no hit
1613127_at	TC49066	6.77704	6.54113	8.40059	8.9674	8.47849	10.6253	8.49092	9.27562	11.1019	4	Q52QX8	Cysteine protease CP1	2.92069E-61	protein metabolism
1613180_at		3.30093	3.61327	8.04953	3.05873	3.13648	9.42464	5.13434	4.22514	9.34744	4	Q9SPE0	Thaumatin	3.7589E-152	response to stimulus
1613182_at	CB982869	3.35028	3.21657	4.76811	5.30055	4.75942	7.83943	2.32568	4.35918	7.69531	4	Q6PP98	Mitochondrial pyruvate dehydrogenase kinase isoform 2 (EC 2.7.1.99)	1.29015E-82	generation of precursor metabolites and energy	carbohydrate metabolism
1613220_at	TC46047	7.94927	7.56651	8.71526	10.9682	10.9264	12.1828	10.6876	11.0552	12.5517	4	Q9SBR6	Enod93 protein	2.16776E-18	response to stimulus	development
1613298_s_at	TC46047	7.02594	6.98479	8.08357	9.51476	9.56631	11.1687	9.51777	10.1054	11.8174	4	Q9SBR6	Enod93 protein	2.16776E-18	response to stimulus	development
1613415_at		3.34855	4.01424	5.59239	2.83522	2.85723	7.27714	2.85731	2.86294	6.06231	4	Q8W3L8	Xyloglucan endo-transglycosylase	3.2325E-175	cell wall organization and biogenesis	carbohydrate metabolism
1613461_s_at	TC38373	4.11023	9.2996	13.6506	2.68829	2.6993	14.5257	2.81157	2.44463	14.8546	4	Q7XAU6	Class IV chitinase	1.2128E-157	response to stimulus
1613463_a_at	TC46708	6.25003	7.64979	9.2404	10.0372	10.4484	12.3176	8.13851	10.8783	12.6969	4	Q8H2B1	DnaJ-like protein	5.05391E-56	response to stimulus	protein metabolism
1613514_s_at		8.4758	10.7979	11.8441	11.7049	11.2057	13.9882	10.6452	11.0856	13.9373	4	Q84NI6	Alkaline alpha galactosidase II	1.09908E-28	development	carbohydrate metabolism
1613527_at	TC40522	5.23477	6.57548	8.51332	7.13405	7.6644	10.2587	8.60901	9.18114	10.8911	4	Q6T5H5	Alpha-expansin 3	1.5405E-125	development	cell wall organization and biogenesis
1613548_at	TC47924	4.20861	5.84609	8.07943	7.14436	7.89426	11.1866	8.62985	8.59243	11.8864	4	Q9LM95	(Q9LM95) F2D10.4	1.41768E-26	biological process unknown
1613586_at	TC46870	5.35913	4.71068	7.51101	8.24675	8.19913	9.96076	4.45667	4.89366	10.4554	4	Q9SVG3	Reticuline oxidase-like protein	3.2829E-150	secondary metabolism	transport	generation of precursor metabolites and energy
1613595_at	TC45367	8.67256	8.76423	10.2249	11.3335	11.4092	12.5616	11.8727	12.1632	13.3227	4	Q43848	Transketolase. chloroplast precursor (EC 2.2.1.1) (TK)	0	carbohydrate metabolism
1613717_a_at	TC46727	7.53156	7.90793	9.27869	10.9908	10.8582	12.0994	10.0135	10.1825	12.2743	4	Q8L9T0	Hypothetical protein. At4g12980. auxin-responsive protein. putative	1.5702E-116	response to stimulus	response to endogenous stimulus
1613739_at	TC48968	4.20577	5.2888	5.94678	6.87895	7.2026	8.69785	7.98586	7.93411	8.94365	4	Q8GW25	Hypothetical protein At4g10110/F28M11_30 (At4g10100)	1.46253E-45	biological process unknown
1613811_a_at	TC45134	5.89621	13.0948	14.5373	7.67928	7.65188	15.4089	6.60353	5.61875	15.3652	4	O04708	VVTL1 (GRIP 51)	2.3732E-135	response to stimulus	development
1613845_at	TC39957	4.92899	8.5645	11.355	7.17137	6.91518	13.0818	1.67592	3.35972	12.9713	4	-	no hit
1613896_at	TC46725	5.0016	5.59522	8.38502	5.49001	5.60332	10.5161	5.79009	5.1363	10.771	4	Q9FRU5	Nitrate transporter NRT1-2	2.5395E-121	transport
1613935_at	TC40622	7.19221	6.91634	9.21322	9.4368	9.50646	11.4945	9.87498	10.4448	12.9405	4	Q9FGU5	Emb|CAB82975.1 (Hypothetical protein At5g59080)	3.99887E-31	biological process unknown
1614028_at	TC42120	7.11602	7.46439	8.69121	9.42262	9.11417	10.6444	9.05342	9.56437	10.7534	4	Q7X8B5	Cation-transporting ATPase.	1.50694E-81	transport
1614049_at	TC46687	7.24676	7.13016	9.21665	8.14292	7.79654	10.898	7.61267	8.78867	10.383	4	-	no hit
1614372_at	TC47836	3.05668	3.11245	5.04856	4.14942	4.38341	8.42033	3.0455	2.8863	7.32061	4	Q6H5X2	ABA-responsive protein-like	3.03387E-61	response to stimulus	response to endogenous stimulus
1614456_at	BQ797488	5.12236	6.32436	7.66048	7.85671	7.57704	9.79979	8.41805	7.7159	9.94622	4	Q8L706	Ca2+-dependent lipid-binding protein. putative (At1g05500)	1.10287E-64	lipid metabolism
1614479_at	TC38917	7.76694	7.63243	9.45451	10.6338	10.3919	11.6341	7.27521	7.26464	10.5297	4	O24549	Arginine decarboxylase (EC 4.1.1.19) (Fragment)	0	amino acid and derivative metabolism
1614658_a_at	TC39256	2.81992	5.53296	9.26318	1.74007	1.7579	11.8855	1.69463	1.69855	11.7317	4	Q56AY1	Glutathione S-transferase (EC 2.5.1.18)	4.2293E-118	response to stimulus
1614660_at	TC45938	7.09104	8.67702	9.91673	10.0122	9.73941	11.512	9.15777	10.7879	12.2164	4	P13088	Auxin-induced protein AUX22	6.3464E-60	response to stimulus	protein metabolism	response to endogenous stimulus	signal transduction
1614695_at	TC47786	5.72413	4.67668	6.60721	7.41117	7.46112	8.7691	7.18154	7.54505	9.32067	4	-	no hit
1614735_at	TC41747	2.76772	3.57179	4.73384	2.5172	2.56285	6.98599	2.47881	2.48018	5.67579	4	Q8LJC3	Zinc finger protein-like	3.9614E-38	nucleobase, nucleoside, nucleotide and nucleic acid metabolism
1614788_at	TC45479	2.60733	2.65634	4.2868	3.55986	3.39125	5.54615	2.57628	2.52129	5.25982	4	Q4VT48	Dehydrin	2.9196E-69	response to stimulus
1614800_at	TC47910	3.70372	3.86119	5.38	7.40834	6.95836	9.10427	5.81213	5.90058	8.47136	4	Q9M9Y5	F4H5.13 protein (Hypothetical protein At1g06780 glycosyl transferase family 8 protein)	3.1708E-153	carbohydrate metabolism
1614815_s_at	TC46682	3.12188	4.13425	8.03608	2.19606	2.27043	8.6471	2.13898	2.10509	9.00026	4	-	no hit
1614910_at	TC40149	2.43927	2.56689	3.56885	1.83763	1.85395	6.80474	1.80196	1.79512	8.4336	4	Q39436	SIEP1L protein precursor	4.8922E-89	biological process unknown
1615090_at		3.17623	3.20202	5.91193	3.79696	3.09357	8.03803	2.36059	2.34421	10.2256	4	Q84XQ4	NtPRp27-like protein	1.27969E-86	response to stimulus
1615117_a_at	TC39256	2.34117	7.90833	12.1943	2.1569	2.14591	14.2186	2.08929	2.08056	13.9139	4	Q56AY1	Glutathione S-transferase (EC 2.5.1.18)	4.2293E-118	response to stimulus
1615136_at		4.02892	5.05769	6.40583	6.24466	6.57241	8.25013	7.37532	8.27526	9.64264	4	Q9SE83	Dynamin 2A (EC 3.6.5.5) (Dynamin-related protein 2A) (Dynamin-like protein 6)	1.33E-111	organelle organization and biogenesis	transport
1615140_s_at		4.02301	6.07008	8.65788	7.17105	7.45257	11.563	8.40797	8.22131	12.4675	4	Q9FF99	Amino acid transporter	3.8192E-07	transport
1615147_at	TC40334	7.69232	9.11238	11.6235	9.37325	9.83158	13.3769	2.8054	3.82517	11.7602	4	-	no hit
1615183_at	TC49007	7.25368	7.39391	8.64318	9.66857	9.65553	11.0621	9.76006	9.89808	11.2642	4	Q5XF36	At4g14950	1.25998E-56	biological process unknown
1615212_at	TC45143	3.07801	5.22022	9.99408	2.58752	2.66532	13.0049	2.93634	2.84837	13.7373	4	Q9M4H4	grip22. gene ripening-related protein	4.689e-128	response to stimulus	development	cell wall organization and biogenesis
1615374_at	TC38664	7.08213	9.22447	11.1137	9.28547	9.8816	12.9942	9.55871	10.0723	13.0509	4	O22060	Sucrose-phosphate synthase 1 (EC 2.4.1.14) (UDP-glucose-fructose-phosphate glucosyltransferase 1)	6.2352E-147	carbohydrate metabolism
1615555_at		6.20834	7.00693	8.09799	2.73281	2.71858	7.76747	2.10219	2.10071	7.4386	4	-	no hit
1615595_at		3.86378	3.98717	10.7463	2.45014	4.25871	12.5153	4.32598	5.92372	13.2956	4	Q9M563	Beta-1.3-glucanase	0	response to stimulus	carbohydrate metabolism
1615599_at		6.32566	5.91119	7.61513	9.49375	9.39526	11.4708	8.68348	8.99615	11.0661	4	-	no hit
1615605_at	TC45787	4.82107	6.36385	9.37759	7.12119	6.69962	11.5584	6.62276	6.73426	11.9853	4	O82062	39 kDa EF-Hand containing protein; Calcium-binding EF-hand family protein-like	1.4903E-153	biological process unknown
1615638_at	TC47121	2.76747	2.87619	7.46276	2.08248	2.17948	8.97402	2.40787	2.41532	9.92205	4	Q9LJ47	Arabidopsis thaliana genomic DNA. chromosome 3. TAC clone:K17E7	1.43799E-25	biological process unknown
1615808_s_at	TC38121	10.1327	11.2942	11.8216	12.3287	12.3319	13.5007	12.7401	12.3928	13.8786	4	Q5PXH0	Aquaporin	2.6323E-162	transport
1615809_at	TC45396	5.89734	7.01445	9.93142	7.72264	7.64476	11.6625	4.69609	7.46536	11.3095	4	Q38908	Probable xyloglucan endotransglucosylase/hydrolase protein 30 precursor (EC 2.4.1.207) (At-XTH30) (XTH-30)	5.6953E-131	cell wall organization and biogenesis	carbohydrate metabolism
1615814_at	TC46331	9.83448	9.6305	11.6382	11.1265	10.384	13.785	9.66692	10.7039	14.1624	4	Q9XG67	Glyceraldehyde-3-phosphate dehydrogenase (EC 1.2.1.12)	3.0172E-174	generation of precursor metabolites and energy	carbohydrate metabolism
1615827_at	TC51638	3.51052	3.08581	6.20023	5.10484	3.86566	9.57225	2.91033	3.61711	9.26669	4	Q84V47	Alternative oxidase 1a	1.18515E-55	transport	generation of precursor metabolites and energy
1615832_at	TC48859	4.38272	4.36285	5.37002	7.27162	6.91478	8.49935	6.69697	6.85506	8.3603	4	Q9SK46	Expressed protein (Tsi1-interacting protein TSIP1) (At2g24860/F27C12.22) (Hypothetical protein At2g24861) chaperone protein dnaJ-related	4.25518E-45	response to stimulus	protein metabolism
1615846_at	TC39073	2.58347	2.62367	4.25593	2.99905	3.01683	6.43753	2.02269	2.01607	6.91573	4	Q6NNH1	At1g13520	1.09016E-51	biological process unknown
1615850_s_at	TC45228	9.47092	9.93615	11.5444	12.2327	12.0193	14.009	11.7458	12.102	14.3873	4	O04720	Cysteine proteinase inhibitor	3.73717E-35	response to stimulus	protein metabolism
1615971_a_at	TC38398	6.95793	9.41788	12.9243	9.46391	7.76017	14.2962	8.9486	8.4002	14.3851	4	Q9ZRC7	Actinorizal nodulin AgNOD-GHRP	3.23179E-22	response to stimulus	transport	nucleobase, nucleoside, nucleotide and nucleic acid metabolism
1615974_at	TC45115	8.26865	12.5311	13.7749	10.8614	11.0124	14.5261	10.87	11.6318	14.3708	4	Q9M4H8	Putative ripening-related protein (GRIP28)	1.4864E-103	development	cell wall organization and biogenesis
1616024_at	TC41092	5.26507	4.85387	6.32243	8.12819	7.81517	9.61337	6.87514	6.88634	8.92885	4	Q94AS5	Putative carboxylesterase	4.38367E-69	biological process unknown
1616043_at	TC41163	4.58985	5.56079	7.10003	7.49792	7.30983	9.56176	6.24884	6.09148	9.23592	4	Q9SZS3	Hypothetical protein F27G19.80 (Hypothetical protein AT4g27480). BGGP Beta-1-3-galactosyl-O-glycosyl-glycoprotein	2.7152E-141	primary metabolism
1616045_a_at		6.11551	8.62712	13.1103	5.6967	3.822	14.8443	3.27468	2.37071	14.959	4	Q9M4I0	GRIP 13 Putative proline-rich cell wall protein (Fragment)	2.3495E-112	development	cell wall organization and biogenesis
1616064_at		2.83637	3.00857	5.77928	2.18878	2.24775	10.2403	2.20322	2.21164	11.1783	4	O24531	Class IV endochitinase (EC 3.2.1.14)	2.2826E-104	response to stimulus	development
1616116_at	TC50266	3.88053	8.81065	9.40605	6.54501	7.14775	10.3489	3.40725	5.3382	9.94848	4	Q8RX87	AT5g20250/F5O24_140	1.3988E-118	development	carbohydrate metabolism
1616127_at	TC46326	2.93782	7.4889	8.29973	4.71277	4.51171	10.6658	1.60585	1.60791	11.2548	4	Q8LG60	Hypothetical protein At5g27760	1.50354E-14	biological process unknown
1616147_at	TC43717	5.95051	6.95288	8.11693	8.82449	8.99261	10.8729	8.61247	9.12644	10.7786	4	Q8JZS7	3-hydroxymethyl-3-methylglutaryl-Coenzyme A lyase-like 1	1.31743E-80	generation of precursor metabolites and energy	carbohydrate metabolism
1616241_at	CD797326	2.87828	2.97432	4.13757	3.09339	3.1615	5.7713	3.23266	3.91653	6.70582	4	Q8VYC5	Hypothetical protein At1g18270. ketose-bisphosphate aldolase class-II family protein	9.16125E-25	nucleobase, nucleoside, nucleotide and nucleic acid metabolism	generation of precursor metabolites and energy	carbohydrate metabolism
1616308_at		4.44556	4.40885	6.89404	5.1185	4.90173	7.00695	5.24344	4.78554	7.50024	4	Q41707	Extensin class 1 protein precursor	3.63145E-53	cell wall organization and biogenesis
1616358_at	BQ798612	6.15631	6.26286	7.53187	7.69057	7.76678	9.82741	7.70695	7.85042	9.7321	4	Q9FI00	MLO-like protein 11 (AtMlo11)	4.20253E-26	response to stimulus
1616399_s_at	TC38918	7.99568	7.50845	9.36246	11.1893	10.9323	11.9662	8.42494	8.04187	11.2534	4	-	no hit
1616413_at	TC45134	5.18669	12.5829	13.9923	5.73199	5.74649	15.1705	4.62407	3.52283	15.1404	4	O04708	VVTL1 (GRIP 51)	2.3732E-135	response to stimulus	development
1616545_at		1.85836	3.46455	8.43951	0.814383	0.822751	10.5519	0.553467	0.555963	10.0865	4	-	no hit
1616695_s_at	TC38581	3.74194	4.11764	11.6176	3.5419	4.94185	13.025	3.74147	2.93165	13.6376	4	Q9SPE0	Thaumatin	3.105e-146	response to stimulus
1616783_at	TC47126	5.69106	5.32887	7.43546	8.30101	8.04148	10.124	7.69822	8.21138	10.6315	4	Q84V96	Aldehyde dehydrogenase 1 precursor (EC 1.2.1.3)	5.2447E-156	carbohydrate metabolism
1616898_at	TC42471	2.67672	6.39537	9.62597	2.02237	2.04163	11.4065	1.93842	1.93882	11.0531	4	Q43161	Caffeoyl-CoA O-methyltransferase (EC 2.1.1.104) (Trans-caffeoyl-CoA 3-O-methyltransferase) (CCoAMT) (CCoAOMT)	1.96259E-42	response to stimulus	secondary metabolism	amino acid and derivative metabolism
1616901_at	TC38724	7.54984	8.50118	10.0004	10.2356	10.1113	11.927	9.90963	10.4052	12.4654	4	Q5ZF44	Mitochondrial phosphate translocator	1.31744E-98	transport
1616929_at		4.54905	4.56921	5.69749	7.7903	8.09397	10.2406	8.68535	8.25863	10.7755	4	O24510	MRP-like ABC transporter	1.51049E-33	transport
1616972_at	TC42684	3.15846	4.35322	5.97593	3.86081	3.76719	7.97633	4.06345	4.28855	9.00228	4	Q9SMN0	Hypothetical protein T8P19.200 (At3g48690)	6.78266E-66	biological process unknown
1617047_at	TC45240	9.34158	9.658	11.9235	11.1575	11.2211	13.6734	11.1946	11.9433	13.7625	4	Q8VX73	Cyclophilin (EC 5.2.1.8)	1.06682E-86	protein metabolism
1617059_at	TC42407	6.10069	5.37839	7.7609	7.41101	7.93094	10.5292	8.10209	8.57567	10.7437	4	Q9CAV6	Putative mitogen activated protein kinase kinase; 49861-46888 (Ser/Thr kinase)	8.07365E-26	protein metabolism	signal transduction
1617150_at	TC38813	4.21677	8.07842	9.72206	8.88725	9.39624	12.3321	8.09828	9.64465	12.6655	4	Q84UT0	Expansin	4.78453E-48	development	cell wall organization and biogenesis
1617166_s_at	TC45231	10.5209	10.6638	13.4874	13.26	13.0562	14.9413	13.1925	13.1288	15.2594	4	Q9M4H2	Putative ripening-related protein (grip32)	1.24236E-73	response to stimulus	development
1617171_s_at	TC46489	3.03443	5.06318	7.98192	2.39201	2.43529	10.4872	2.54286	2.54554	10.3768	4	Q9AR43	UDP-glucose:flavonoid 3-O-glucosyltransferase	0	secondary metabolism	development	amino acid and derivative metabolism
1617173_s_at		8.43628	9.78802	10.502	9.77487	10.2662	12.3869	10.0218	10.1103	12.0293	4	Q6T6I9	ELIP Early light-induced protein (Early light-inducable protein-like) (AT3g22840/MWI23_21)	3.87922E-54	response to stimulus	photosynthesis	generation of precursor metabolites and energy
1617259_x_at		5.57841	6.00484	7.62222	9.92181	9.82693	11.3272	10.8657	10.7231	12.6605	4	-	no hit
1617324_at		5.85682	6.16023	7.30999	9.17929	9.02934	10.4182	9.47392	9.72586	11.1925	4	Q94EG1	Putative aspartate aminotransferase	1.86018E-78	amino acid and derivative metabolism
1617331_at	TC45968	6.36199	7.91612	9.55536	8.80501	8.49234	12.1519	4.94111	7.82824	12.6516	4	Q9XI31	Hypothetical protein At1g15380. lactoylglutathione lyase family protein / glyoxalase I family protein	5.97838E-67	response to stimulus
1617430_s_at	TC49967	2.96323	3.0114	4.22682	2.85289	3.20763	6.16662	2.48605	2.49528	6.35957	4	P51613	Basic endochitinase precursor (EC 3.2.1.14)	0	response to stimulus
1617459_at	TC40603	6.50436	6.9035	8.26466	9.61834	9.86001	11.2708	10.197	10.5724	11.8932	4	Q5Z9H2	F-box family protein-like	5.6026E-109	biological process unknown
1617510_s_at	TC45857	2.55656	2.64502	5.02098	2.22052	2.22105	6.49534	2.06962	2.07117	8.26364	4	Q9XIY9	NtPRp27	3.27529E-91	response to stimulus
1617556_s_at	TC38161	8.07129	14.1832	15.243	8.24973	9.34839	15.7936	8.24197	10.0184	15.781	4	Q9M4I1	Putative proline-rich cell wall protein (GRIP3)	1.84962E-78	development	cell wall organization and biogenesis
1617579_at	TC42679	5.15459	5.85031	7.12127	4.7996	5.86526	11.0655	3.39369	3.34729	9.403	4	Q39797	G.hirsutum (cotton) storage protein (late embryogenesis abundant) (Fragment)	1.09065E-24	response to stimulus	development
1617596_at		2.49919	2.55956	4.0651	2.03526	2.11072	8.08306	2.13245	2.14501	8.16546	4	O22808	Hypothetical protein At2g33580 (Hypothetical protein At2g33580; F4P9.35) protein kinase family protein	1.01087E-31	protein metabolism	signal transduction
1617678_at	TC48934	4.79739	4.52801	5.58993	6.32003	6.46694	7.60926	4.91861	5.31288	6.69909	4	O81293	T14P8.20 (AT4g02400 protein). U3 ribonucleoprotein (Utp) family protein. contains Pfam profile: PF04615 Utp14 protein?	9.27236E-76	nucleobase, nucleoside, nucleotide and nucleic acid metabolism
1617751_s_at	TC43235	4.15864	6.01681	7.50256	6.17667	6.57264	8.68802	4.6042	7.90313	9.22972	4	Q6X5R6	Lipoxygenase (Fragment)	1.18379E-50	transport	lipid metabolism	generation of precursor metabolites and energy
1617930_at	TC42783	2.47692	3.54473	6.02265	2.34639	2.45296	8.40132	2.48965	2.49793	8.43106	4	Q9FFB5	Emb|CAB89309.1	1.36706E-14	biological process unknown
1617940_at	TC42264	2.60755	3.41486	6.72713	2.7942	2.59444	10.3072	2.1356	2.62477	9.86421	4	Q9ZR88	Bifunctional nuclease (Fragment)	4.0348E-118	development	nucleobase, nucleoside, nucleotide and nucleic acid metabolism
1617941_at	TC39237	6.5334	6.81553	7.96288	8.9872	8.90196	10.8361	8.95927	9.06495	10.7773	4	Q6ZY51	Phosphoglucan. water dikinase	0	generation of precursor metabolites and energy	carbohydrate metabolism
1617943_at	TC46242	4.24741	4.37973	6.08322	5.84848	6.2634	8.19768	5.56122	5.80534	7.63954	4	Q9C7J2	Receptor protein kinase. putative	4.56978E-81	protein metabolism	signal transduction
1618056_at	TC41445	5.06906	5.18158	8.46514	5.2459	5.39011	10.311	4.81711	6.54281	10.721	4	Q9XIQ7	F13O11.19 protein (Hypothetical protein At1g64890) integral membrane transporter family protein. contains 11	3.73266E-71	transport
1618071_at	TC50823	2.59552	3.48975	5.44186	5.39681	4.46258	7.72009	6.47724	7.09095	9.27226	4	Q9M8Y0	Putative O-linked GlcNAc transferase (O-linked N-acetyl glucosamine transferase)	3.81446E-63	protein metabolism
1618081_at	TC46488	6.34742	6.80847	8.36253	9.27349	9.66449	11.5285	10.0737	10.2076	11.9695	4	Q5SND7	Putative oxidoreductase. (Q8H0B0) Putative gibberellin 20-oxidase	1.03603E-83	secondary metabolism	response to endogenous stimulus	lipid metabolism
1618096_s_at	TC45115	8.70045	12.6723	13.8143	11.3849	11.5838	14.9058	11.495	11.9735	14.8079	4	Q9M4H8	Putative ripening-related protein (GRIP28)	1.4864E-103	development	cell wall organization and biogenesis
1618211_at	TC47430	2.98715	5.17883	8.64916	3.26918	4.7277	11.6826	2.49928	2.51364	10.8551	4	P93615	ABA induced plasma membrane protein PM 19	1.37408E-60	response to stimulus	response to endogenous stimulus
1618217_at	BQ800451	7.22075	7.34069	8.67829	10.1865	10.1514	11.7516	9.81877	9.9491	11.5529	4	-	no hit
1618296_s_at	TC47389	2.67576	2.84478	6.94832	2.82658	3.7902	9.89372	2.01963	2.02706	10.7582	4	-	no hit
1618326_x_at		2.37735	2.4551	3.56958	2.11788	2.15507	5.97063	2.11616	2.12461	6.68945	4	Q9LID5	Disease resistance response protein-like (Putative dirigent protein) (At3g13650)	4.33874E-45	response to stimulus
1618425_at	TC41766	2.48649	2.5376	6.0857	2.36911	2.40507	8.47521	2.16548	2.16562	9.87679	4	Q9M3U4	Beta 1-3 glucanase	0	response to stimulus	carbohydrate metabolism
1618576_at	TC38541	4.34739	11.1833	11.7025	10.6266	10.5906	13.5204	8.69714	10.948	13.4949	4	Q94FT5	Pectate lyase (Fragment)	0	response to stimulus	development	cell wall organization and biogenesis	carbohydrate metabolism
1618640_at	TC48385	5.16253	5.49948	7.92287	7.84611	7.73941	10.1023	7.85992	7.79626	10.3058	4	Q8LNW2	Hypothetical protein OSJNBa0012L23.48	1.69564E-29	biological process unknown
1618736_at	TC43912	3.14668	3.13306	6.83146	2.75127	2.84932	5.96203	2.62728	2.62401	8.66678	4	Q9C7K0	Hypothetical protein F14G9.14 (Hypothetical protein At1g56250)	6.27582E-36	biological process unknown
1618784_at	TC40652	7.41261	8.87025	10.0513	10.2092	10.2959	11.8662	9.07766	9.48662	11.8966	4	Q9LXM2	Putative CCR4-associated factor 1	7.54252E-95	nucleobase, nucleoside, nucleotide and nucleic acid metabolism
1618835_s_at	TC38693	2.81881	8.52941	12.2435	2.17962	2.32865	13.844	2.35542	2.37822	14.4258	4	O81228	PR-4 type protein	1.6162E-80	response to stimulus
1618904_a_at	TC39427	7.05814	6.78885	8.25878	8.76994	8.58403	10.7439	8.39222	8.75448	11.0132	4	Q8RY62	At2g04690/F28I8.27 cellular repressor of E1A-stimulated genes (CREG) family	7.01815E-68	development	signal transduction
1618992_at	TC47794	6.44879	5.74764	6.97678	7.90301	7.68514	10.161	7.56178	7.58217	9.39855	4	Q9SKA6	Hypothetical protein At2g31940	2.82819E-35	biological process unknown
1619056_at	TC45965	5.44588	7.96264	9.76463	9.08413	9.32892	11.8062	9.23174	9.96483	12.3963	4	TC45965	Nuclear transport factor 2	4.75745E-42	transport
1619105_at		2.3936	2.41042	3.74596	1.99729	2.25638	3.62635	2.42786	2.06017	4.90828	4	-	no hit
1619106_at	TC45563	7.96826	7.09944	8.93412	10.7074	10.871	12.0322	10.5667	11.3054	12.3611	4	P35614	Eukaryotic peptide chain release factor subunit 1-3 (eRF1-3) (Eukaryotic release factor 1-3) (Omnipotent suppressor protein 1 homolog 3) (SUP1 homolog 3)	3.1401E-144	protein biosynthesis
1619147_at	TC45325	6.51273	7.00757	11.129	6.48061	7.08439	13.1969	6.30367	7.34337	13.7045	4	Q8LGR5	Proline rich protein 2	2.02037E-36	cell wall organization and biogenesis
1619245_at	TC39358	3.83973	3.82066	5.20607	5.30841	5.67694	7.11651	5.36739	6.5365	8.07031	4	Q94AT5	Hypothetical protein At1g27510	1.1472E-141	biological process unknown
1619254_at	TC38571	7.93893	8.17804	9.68011	10.5378	10.1318	11.9165	10.4958	10.1341	12.6305	4	Q9M9U3	F6A14.17 protein (At1g18720/F6A14_17)	2.34174E-71	biological process unknown
1619319_at	TC43426	4.37601	5.36413	7.51203	8.39849	7.8563	10.2405	8.8934	8.49077	10.6474	4	Q9FFF8	Arabidopsis thaliana genomic DNA. chromosome 5. P1 clone:MOP10	2.49708E-07	organelle organization and biogenesis	transport
1619339_s_at	TC38318	10.6312	11.6324	12.4989	12.6618	12.3939	13.9331	10.797	12.1269	14.0073	4	Q9M4H7	Putative ripening-related protein (Grip 31)	5.33101E-91	response to stimulus	development
1619355_at	TC39042	8.99271	9.1874	10.3158	10.3812	10.3528	12.0169	9.01175	10.9741	12.3386	4	Q9AT33	Endoxyloglucan transferase	5.1251E-142	cell wall organization and biogenesis	carbohydrate metabolism
1619626_at	TC40886	3.81266	4.80486	8.82213	6.69692	5.93888	10.6978	2.37834	2.5198	9.47572	4	Q8L9W3	RING-H2 finger protein ATL5J	2.29006E-35	protein metabolism
1619631_at	TC49329	6.74474	5.96135	7.78281	9.31362	8.89304	11.0412	9.00071	9.24392	11.0037	4	Q9MAB8	T4P13.28 protein	2.29626E-20	carbohydrate metabolism
1619659_s_at	TC38541	3.52828	9.40282	10.0882	9.69321	9.67968	11.9982	8.28559	10.4413	12.292	4	Q94FT5	Pectate lyase (Fragment)	0	response to stimulus	development	cell wall organization and biogenesis	carbohydrate metabolism
1619699_x_at		1.54104	3.40508	8.04676	0.766503	0.775337	10.4855	0.546518	0.548904	9.92455	4	-	no hit
1619788_at		3.51827	4.57032	6.01206	3.08943	3.23445	9.24658	3.16887	3.1574	9.66575	4	Q9AQV0	UDP-glucose:flavonoid 3-O-glucosyltransferase	0	secondary metabolism	development	amino acid and derivative metabolism
1619913_at	TC46727	7.1292	7.50001	8.90291	10.6039	10.6065	11.9997	9.53262	9.91389	12.2275	4	Q8L9T0	Hypothetical protein. At4g12980. auxin-responsive protein. putative	1.5702E-116	response to stimulus	response to endogenous stimulus
1619917_s_at	TC39256	3.13727	6.79551	10.6761	2.43149	2.46203	12.3214	2.13823	2.13848	12.3774	4	Q56AY1	Glutathione S-transferase (EC 2.5.1.18)	4.2293E-118	response to stimulus
1619961_at	TC39179	7.12611	7.67542	9.56636	9.78596	9.96843	11.7681	10.0101	10.3012	11.9781	4	O48939	Polyphosphoinositide binding protein Ssh1p	8.7832E-142	transport
1620007_at	TC40403	4.79142	5.53789	7.11494	7.58708	7.6242	10.0031	7.38037	7.54437	9.60157	4	P93768	Probable 26S proteasome non-ATPase regulatory subunit 3 (26S proteasome subunit S3) (Nuclear antigen 21D7)	2.1647E-111	protein metabolism
1620050_at	TC45090	4.42425	5.93443	7.22309	7.84106	7.21198	9.53641	7.38772	7.51135	9.95467	4	Q66GP7	At1g13130. glycosyl hydrolase family 5 protein / cellulase family protein	1.2236E-115	cell wall organization and biogenesis	carbohydrate metabolism
1620058_at	TC41501	5.93725	7.9631	8.60536	9.27056	9.18984	11.5296	10.2143	9.88943	11.7851	4	Q7Y073	Latex cyanogenic beta glucosidase	3.0244E-164	carbohydrate metabolism
1620063_at	TC45727	5.19478	5.84861	12.3465	8.49429	7.25365	14.5867	9.00134	7.75759	15.2237	4	Q9M3U4	Beta 1-3 glucanase	8.8765E-115	response to stimulus	carbohydrate metabolism
1620144_at	TC49422	5.52043	5.52768	7.06913	7.75256	7.36663	8.98306	7.69694	7.90835	9.41655	4	-	no hit
1620187_at	TC47489	4.07684	4.75005	6.78861	7.27901	7.39148	9.17537	6.82493	7.98978	10.4529	4	Q6H5Z0	Hypothetical protein P0620H05.6 (Hypothetical protein P0495C02.33)	9.63932E-16	biological process unknown
1620271_at	CF413692	4.82737	6.31805	8.05738	8.2487	7.58894	10.1486	8.03143	7.46596	9.95411	4	-	no hit
1620276_at	TC39933	2.67866	3.95429	8.489	2.05877	2.52369	9.79427	1.85788	1.86226	10.2845	4	Q9ZVC3	Putative embryo-abundant protein (At2g41380)	5.98005E-89	response to stimulus	development	nucleobase, nucleoside, nucleotide and nucleic acid metabolism
1620283_s_at	TC49881	3.67803	3.27664	5.77867	3.1586	3.19397	9.05946	3.08509	4.64938	9.27838	4	Q7X9T1	Alpha-amylase (EC 3.2.1.1)	2.38946E-61	carbohydrate metabolism
1620294_x_at		3.25432	3.48511	4.6458	3.22218	3.2738	6.61363	2.84172	2.85554	8.12471	4	-	no hit
1620305_at	TC47375	2.45951	7.20707	10.1651	2.32652	2.36778	12.1857	2.31215	2.32039	12.4919	4	Q94B15	Polygalacturonase. Pectinase. Pectin depolymerase	0	development	cell wall organization and biogenesis	carbohydrate metabolism
1620313_at		6.64865	7.5865	8.81328	9.13409	8.92662	10.6166	8.01126	7.87858	9.79196	4	O80413	Mitochondrial phosphate transporter	4.5097E-30	transport
1620342_at		2.41472	2.61112	5.75586	2.3833	3.19412	8.35148	2.17231	2.21037	8.84446	4	Q00763	Caffeic acid 3-O-methyltransferase 1 (EC 2.1.1.68) (S-adenosysl-L-methionine:caffeic acid 3-O-methyltransferase 1) (COMT-1) (CAOMT-1)	7.99871E-67	secondary metabolism	amino acid and derivative metabolism
1620390_s_at	TC38395	7.17625	8.49147	13.8396	5.1568	5.57089	14.5469	5.52989	5.08341	14.703	4	Q7XAU7	Thaumatin-like protein	4.0634E-135	response to stimulus
1620505_at	TC49967	2.5043	2.52528	4.48603	2.27604	2.31947	5.78762	2.05037	2.05701	5.84717	4	P51613	Basic endochitinase precursor (EC 3.2.1.14)	0	response to stimulus
1620724_at	TC47656	6.71031	7.79212	9.05936	9.27609	9.46428	11.323	9.81876	9.80579	11.6299	4	O48628	Pyrophosphate-dependent phosphofructo-1-kinase	4.3699E-112	generation of precursor metabolites and energy	carbohydrate metabolism
1620959_s_at	TC48485	2.61797	4.06325	8.55885	2.27358	2.32854	10.7064	2.29831	2.29126	10.9006	4	Q6L9M8	Myb-relared transcription factor VvMYBA2	5.1304E-155	nucleobase, nucleoside, nucleotide and nucleic acid metabolism
1620964_s_at		3.33352	2.71011	5.49544	2.51506	2.44733	8.61182	2.08776	2.09215	9.18915	4	Q54AD0	Stilbene synthase	0	response to stimulus	secondary metabolism	amino acid and derivative metabolism
1620972_at	TC46194	4.30922	3.82763	5.45625	5.25443	4.44016	7.72413	3.54025	3.36242	6.95554	4	Q6DXT0	Putative permease	0	transport
1621070_s_at	TC48225	6.93175	6.24966	7.40985	10.2057	10.1732	11.322	9.99646	10.3178	11.3428	4	Q8W3G1	Hepatocyte growth factor-regulated tyrosine kinase substrate-like protein (TOM2 protein)	1.34609E-16	transport
1621110_at	TC41305	4.40761	4.51824	5.95099	7.10939	7.33297	8.76567	7.27827	7.89327	9.05883	4	Q9SII4	Expressed protein (At2g17240/T23A1.10) (Hypothetical protein)	2.84676E-39	biological process unknown
1621120_at	BQ800137	3.05748	2.88767	5.42331	3.82643	2.95439	6.42088	2.10454	2.10742	4.61113	4	Q93V58	Putative serine threonine-protein kinase	1.00433E-37	protein metabolism	signal transduction
1621220_at	TC38863	5.77617	8.23778	11.324	7.75237	8.48909	13.6576	2.20632	3.24519	12.9529	4	Q9M510	Dicyanin. Blue copper protein	3.66291E-71	transport	generation of precursor metabolites and energy
1621251_s_at	TC45132	4.92568	11.2025	12.9062	7.2629	6.61893	14.3038	8.93869	8.62782	14.6887	4	Q8W3L8	Xyloglucan endo-transglycosylase (EC 2.4.1.207)	3.6886E-174	cell wall organization and biogenesis	carbohydrate metabolism
1621255_at	TC41700	5.08711	4.45618	7.78158	6.62434	6.34222	10.407	3.9716	5.3577	10.6678	4	Q8LRL4	Nam-like protein 11	1.84526E-46	nucleobase, nucleoside, nucleotide and nucleic acid metabolism
1621319_s_at	TC38434	2.73318	3.80368	9.47489	2.60066	2.64373	12.0668	2.42405	2.43324	12.6629	4	Q7XAU6	Class IV chitinase	1.5024E-129	response to stimulus
1621434_at	TC41363	5.90035	6.90737	7.30627	8.99852	8.60219	10.4396	7.73102	8.11446	10.0219	4	Q56R07	Putative BAH domain-containing protein (Putative BAH (Bromo adjacent homology) domain-containing protein)	2.6213E-111	response to stimulus
1621490_at	TC47600	7.92123	7.68601	9.24492	10.3672	10.1085	12.0214	9.74995	11.3824	13.0782	4	-	no hit
1621529_at	TC42822	4.23	6.88491	9.30682	7.46724	7.83321	12.0482	8.09997	8.39336	12.4989	4	Q9FF99	Amino acid transporter	2.99077E-62	transport
1621570_at	TC39382	3.82885	6.37757	7.73842	5.41258	5.59356	9.20741	5.39446	7.07047	9.58401	4	Q9SIN2	Expressed protein (Hypothetical protein At2g42570)	1.0086E-145	biological process unknown
1621591_at	TC39353	7.42206	8.51555	8.89124	9.70291	9.33074	11.6712	9.31834	8.68594	11.8152	4	Q94AS9	Cyclic nucleotide-gated ion channel 4 (AtCNGC4) (Cyclic nucleotide-and calmodulin-regulated ion channel 4) (AtHLM1)	6.983e-124	transport
1621592_s_at	TC45479	3.40261	4.30803	9.91938	6.89474	6.16984	12.7603	6.50906	5.89931	13.0375	4	Q4VT48	Dehydrin	2.9196E-69	response to stimulus
1621599_at	TC50263	3.02567	2.94992	4.63611	5.02526	5.18894	7.14754	5.26046	5.63045	6.76355	4	-	no hit
1621696_at	TC48071	4.45041	4.52891	5.67027	7.20013	6.98922	9.03163	6.05574	6.01281	8.38731	4	Q6YPF2	Putative MA3 domain-containing protein	3.64377E-43	biological process unknown
1621708_at	TC49277	2.41533	3.40623	4.66389	2.05253	2.11053	6.34963	2.10669	2.11604	6.73186	4	Q8RX69	At1g15070/F9L1_1 (Hypothetical protein At1g15070)	3.90994E-37	biological process unknown
1621808_s_at	TC46139	7.49068	7.7511	9.64091	10.62	10.225	11.8809	10.0624	10.5603	12.2424	4	O23157	Hypothetical protein C7A10.60 (Hypothetical protein AT4g37300) (AT4g37300/C7A10_60)	4.51264E-30	biological process unknown
1621899_at	TC48107	6.189	7.01444	8.94938	9.01185	9.07522	10.8119	9.09989	9.258	11.29	4	Q5W5X6	Zeta-carotene desaturase ZDS2	2.1862E-99	secondary metabolism	transport	lipid metabolism	generation of precursor metabolites and energy
1621983_s_at	TC41163	3.43896	4.05143	5.89088	6.87012	6.82688	8.62362	4.61409	4.61403	7.93874	4	Q9SZS3	Hypothetical protein F27G19.80 (AT4g27480). BGGP Beta-1-3-galactosyl-O-glycosyl-glycoprotein	2.7152E-141	primary metabolism
1621997_s_at	TC44482	5.60532	5.15328	7.09984	7.14824	7.09699	9.16803	6.91542	8.48663	9.8622	4	-	no hit
1622152_at	TC38720	2.96671	3.17085	4.52239	3.01287	3.25727	5.62213	3.17035	3.42688	5.75191	4	Q9M810	Dynein light chain. putative (Hypothetical protein F19K6.18) (At1g52250)	3.25498E-38	organelle organization and biogenesis	transport
1622238_at	TC49590	5.12142	5.22246	6.39843	7.81647	8.00319	9.50141	7.59194	8.26046	9.66405	4	Q7XZU2	SAC domain protein 3	1.1033E-99	lipid metabolism
1622323_at	TC47779	6.74066	6.45861	7.58197	9.21592	9.13141	10.3861	9.26368	9.67134	10.8165	4	Q5PNU5	At3g25160	4.3474E-105	transport
1622360_at	TC40938	3.2373	3.20892	5.16047	2.27152	3.10633	8.46787	3.04815	3.815	8.12536	4	Q42966	Nitrilase (EC 3.5.5.1)	1.0537E-135	primary metabolism	signal transduction
1622366_at		2.75995	3.31991	7.14882	2.89958	2.59492	9.10885	2.59346	2.64247	9.5281	4	-	no hit
1622369_at	TC39248	2.45751	2.44342	4.24633	1.88368	1.93492	7.61283	1.81659	1.81913	8.35964	4	Q8H2A6	Germin-like protein	1.80803E-70	biological process unknown
1622372_s_at	TC38390	3.35588	3.5717	5.19967	3.26213	3.29725	7.14757	3.40265	3.16619	5.08556	4	Q94CB8	Hypothetical protein At2g25625	5.71576E-18	biological process unknown
1622414_at	TC45582	3.06097	2.91485	7.69094	2.88155	2.91948	10.0369	2.805	2.78112	10.337	4	Q9LJ66	Oxylase-like protein (Hypothetical protein At3g19000) Isopenicillin N synthase and related dioxygenases	4.11864E-40	secondary metabolism
1622429_at		3.94599	4.12497	5.10231	7.83118	7.76702	8.8751	6.80558	7.80337	9.79657	4	Q9FL07	RING-H2 finger protein ATL5I	7.93835E-31	protein metabolism
1622542_a_at	TC40262	6.77506	7.19994	8.81926	9.45522	9.00672	11.4144	8.72656	8.85846	11.1107	4	Q9LF46	2-hydroxyphytanoyl-CoA lyase-like protein	3.592e-129	lipid metabolism	amino acid and derivative metabolism
1622638_x_at	TC38358	2.76946	2.71387	5.27794	2.86254	3.05642	9.72457	2.6358	2.62025	10.6455	4	P51070	Stilbene synthase 2 (EC 2.3.1.95) (Resveratrol synthase 2) (Trihydroxystilbene synthase 2) (PSV21)	0	response to stimulus	secondary metabolism	amino acid and derivative metabolism
1622645_at	TC48248	4.87259	5.63739	6.69723	6.59441	5.87251	9.41791	4.47857	5.18214	9.1192	4	Q9SWI0	Soluble inorganic pyrophosphatase (EC 3.6.1.1)	9.1446E-108	primary metabolism
1622745_at	TC39930	3.80176	5.16436	7.11915	3.70069	3.19954	7.58449	2.40032	2.38836	8.17056	4	Q8L5Q7	Putative quinone oxidoreductase (EC 1.6.5.5)	5.6422E-100	transport	generation of precursor metabolites and energy
1622830_at	TC45803	4.15142	7.01196	8.90556	6.55976	6.55402	12.1407	2.74618	3.28075	11.503	4	Q8L790	pectinesterase	4.7717E-142	cell wall organization and biogenesis	carbohydrate metabolism
1622843_s_at	TC46687	5.58996	5.20401	7.31416	8.62921	8.20521	10.4928	9.41688	9.56308	10.8802	4	-	no hit
AFFX-Vvi-gapdh-3_at		10.0188	9.75662	11.6602	11.7773	10.9731	13.9429	9.68243	10.8751	14.0691	4	P26519	Glyceraldehyde-3-phosphate dehydrogenase. cytosolic (EC 1.2.1.12)	3.01642E-12	generation of precursor metabolites and energy	carbohydrate metabolism
AFFX-Vvi-gapdh-3_c1_at		9.61996	9.29612	11.1067	11.3251	10.3674	13.909	9.12305	10.4101	13.7493	4	P26519	Glyceraldehyde-3-phosphate dehydrogenase. cytosolic (EC 1.2.1.12)	3.01642E-12	generation of precursor metabolites and energy	carbohydrate metabolism
AFFX-Vvi-gapdh-3_c2_at		9.66807	9.45494	11.1993	11.3678	10.5624	13.7992	9.08172	10.3454	13.8013	4	P26519	Glyceraldehyde-3-phosphate dehydrogenase. cytosolic (EC 1.2.1.12)	3.01642E-12	generation of precursor metabolites and energy	carbohydrate metabolism
AFFX-Vvi-gapdh-3_c3_at		9.61227	9.44379	11.1019	11.2854	10.4604	13.5642	8.85452	10.4968	13.78	4	P26519	Glyceraldehyde-3-phosphate dehydrogenase. cytosolic (EC 1.2.1.12)	3.01642E-12	generation of precursor metabolites and energy	carbohydrate metabolism
AFFX-Vvi-gapdh-3_c4_at		9.73342	9.31643	11.1762	11.5498	10.6606	13.8016	9.34651	10.561	13.7574	4	P26519	Glyceraldehyde-3-phosphate dehydrogenase. cytosolic (EC 1.2.1.12)	3.01642E-12	generation of precursor metabolites and energy	carbohydrate metabolism
AFFX-Vvi-gapdh-3_c5_at		9.6848	9.29425	11.0587	11.442	10.5688	13.6273	9.37141	10.5769	13.7068	4	P26519	Glyceraldehyde-3-phosphate dehydrogenase. cytosolic (EC 1.2.1.12)	3.01642E-12	generation of precursor metabolites and energy	carbohydrate metabolism
AFFX-Vvi-gapdh-3_c6_at		9.72223	9.41532	11.1967	11.4178	10.5369	13.5233	9.51825	10.7435	13.7198	4	P26519	Glyceraldehyde-3-phosphate dehydrogenase. cytosolic (EC 1.2.1.12)	3.01642E-12	generation of precursor metabolites and energy	carbohydrate metabolism
AFFX-Vvi-gapdh-3_c7_at		9.43222	9.22788	11.0652	11.3318	10.5586	13.3658	9.45813	10.6062	13.7288	4	P26519	Glyceraldehyde-3-phosphate dehydrogenase. cytosolic (EC 1.2.1.12)	3.01642E-12	generation of precursor metabolites and energy	carbohydrate metabolism
AFFX-Vvi-gapdh-3_c8_at		9.62407	9.34131	11.089	11.3413	10.4468	13.5059	9.08349	10.559	13.7337	4	P26519	Glyceraldehyde-3-phosphate dehydrogenase. cytosolic (EC 1.2.1.12)	3.01642E-12	generation of precursor metabolites and energy	carbohydrate metabolism
AFFX-Vvi-gapdh-5_at		8.46955	8.49025	10.5909	10.0708	9.05938	13.4524	8.084	9.84029	14.1298	4	Q5PY03	Glyceraldehyde-3-phosphate dehydrogenase (EC 1.2.1.12) (Fragment)	3.0364E-65	generation of precursor metabolites and energy	carbohydrate metabolism
AFFX-Vvi-gapdh-M_at		9.51821	9.51926	11.5845	10.9646	10.1391	13.9573	9.0214	10.4891	14.2174	4	P26519	Glyceraldehyde-3-phosphate dehydrogenase. cytosolic (EC 1.2.1.12)	3.01642E-12	generation of precursor metabolites and energy	carbohydrate metabolism
1606660_at	TC48416	2.50385	2.76666	5.95993	4.26422	2.34898	7.7796	2.19882	2.20404	8.1626	5	Q8GS82	Hypothetical protein OJ1017C11.1 (Hypothetical protein OJ1781E12.4)	6.6013E-37	biological process unknown
1606778_at	TC40476	5.1829	5.09976	6.14309	8.53851	7.77985	9.30483	8.12065	8.27431	9.59074	5	Q9LET3	Hypothetical protein T8M16_70 (At3g56740)	7.99333E-88	biological process unknown
1607321_at	TC45779	7.15207	7.35651	8.54158	10.6045	9.59552	10.8441	10.1213	9.88441	11.0474	5	Q42884	Chorismate synthase 1. chloroplast precursor (EC 4.2.3.5) (5-enolpyruvylshikimate-3-phosphate phospholyase 1)	1.4482E-156	amino acid and derivative metabolism
1607335_at	TC46190	6.64186	7.06581	8.14722	9.79372	9.12473	10.9366	8.96922	8.81477	10.7561	5	Q5JBR7	Peroxiredoxin	4.35882E-80	response to stimulus
1607356_at	TC48438	3.65659	4.32863	8.13261	8.42275	3.52427	10.3327	2.03578	2.02704	11.1007	5	Q9M0L3	Hypothetical protein AT4g25040	1.42837E-23	biological process unknown
1608252_s_at	TC45366	7.52003	7.50614	8.53162	11.4409	10.8611	11.9974	11.7362	10.8834	12.502	5	Q6QLW8	HMG-CoA synthase 2 Hydroxymethylglutaryl coenzyme A synthase	0	lipid metabolism	generation of precursor metabolites and energy
1608383_at	TC39795	5.22564	3.9006	4.78504	8.2884	5.11185	9.08648	7.19391	5.62936	8.4507	5	Q655H5	Putative PS60	2.7992E-111	response to stimulus
1608396_at	TC47397	5.71471	5.64648	6.73927	9.25898	8.33622	9.61237	9.02246	8.79901	10.1564	5	Q9LMB4	F14D16.29	1.88958E-53	biological process unknown
1608504_at	TC41780	3.79252	3.50071	6.11238	7.12865	4.84156	8.7245	2.46141	2.20018	7.16798	5	Q6K4C4	Putative blight-associated protein p12	7.95808E-17	response to stimulus	cell wall organization and biogenesis
1608896_at	TC46925	4.75956	5.25074	8.11609	8.18971	6.41687	9.22424	7.03052	6.10994	8.98575	5	Q5BM98	Secondary cell wall-related glycosyltransferase family 47	4.62567E-54	protein metabolism	cell wall organization and biogenesis	carbohydrate metabolism
1609257_at	TC46473	4.8542	6.38264	8.30266	9.16922	7.64362	10.4511	6.21692	5.30823	10.4293	5	Q8GTD8	Hypothetical protein 275 (Fragment)	1.51497E-05	biological process unknown
1609258_at	TC50447	5.64021	5.18813	6.58266	8.64134	7.68948	9.9487	8.77647	8.71284	10.5917	5	Q9XHP4	Peroxisomal copper-containing amine oxidase	1.2709E-60	amino acid and derivative metabolism
1609433_s_at	TC38127	8.18156	8.62286	11.1038	10.6747	9.20898	13.0384	10.2264	8.99859	13.6126	5	Q9SMG5	Acyl-CoA binding protein (ACBP)	4.92526E-41	transport
1609591_at	TC40686	4.50059	7.41987	10.1398	8.29318	6.72853	11.289	4.08473	4.37033	11.1815	5	Q9ZUZ3	Putative auxin-regulated protein (At2g46690)	1.19444E-34	response to stimulus	response to endogenous stimulus
1609752_at	TC46042	7.2598	7.37714	8.4947	10.1895	9.63419	11.1613	10.2583	10.3662	11.7718	5	P51132	Ubiquinol-cytochrome c reductase iron-sulfur subunit 2. mitochondrial precursor (EC 1.10.2.2) (Rieske iron-sulfur protein 2) (RISP2)	4.4055E-125	transport	generation of precursor metabolites and energy
1609985_at	TC46515	4.77329	4.88436	6.40733	8.2996	6.26781	10.2217	7.28406	4.6221	9.53254	5	Q93YH3	ATP citrate lyase b-subunit (EC 4.1.3.8)	8.9063E-122	primary metabolism	generation of precursor metabolites and energy	carbohydrate metabolism
1610008_s_at	TC48890	5.72991	5.07592	6.83511	10.1498	7.47726	9.77987	7.17734	6.34896	9.98961	5	Q56XU5	3-hydroxyisobutyryl-coenzyme A hydrolase (At1g06550)	2.52638E-48	lipid metabolism
1610126_at	TC39883	6.32296	4.95871	6.94437	9.77553	9.38715	10.5471	8.22763	8.57827	10.897	5	P46644	Aspartate aminotransferase. chloroplast precursor (EC 2.6.1.1) (Transaminase A)	0	amino acid and derivative metabolism
1610192_at	TC47009	9.63114	9.76852	11.3609	12.3383	11.8912	13.1329	11.8802	11.6373	13.0832	5	Q9C8G5	Hypothetical protein T4K22.4 (Hypothetical protein At1g30360 early-responsive to dehydration stress protein (ERD4))	2.22645E-97	response to stimulus
1610206_at	TC39071	6.38172	5.55937	8.63799	11.7274	7.25735	10.6703	6.76185	4.97981	11.1457	5	P45726	Phenylalanine ammonia-lyase (EC 4.3.1.5)	0	secondary metabolism	amino acid and derivative metabolism
1610427_at	TC46853	6.56371	4.72798	5.73361	8.74086	6.0139	9.81732	7.37335	5.52654	9.52513	5	Q6XGZ9	Myo-inositol oxygenase	1.0183E-133	secondary metabolism
1610607_at	TC40495	5.80835	5.86812	7.98301	10.0262	5.79315	11.5308	6.36898	2.99082	11.2792	5	Q6NMQ7	At1g74670 gibberellin-responsive protein. putative	1.03722E-28	secondary metabolism	response to endogenous stimulus	lipid metabolism
1610902_at	BQ800284	3.87605	5.63087	7.91309	5.8212	4.12396	8.73881	1.73787	1.72879	4.47562	5	Q8REQ4	Hypothetical protein FN1044	1900-01-05 13:05:00	biological process unknown
1611211_at	TC41881	4.9633	4.55734	7.71335	8.62638	4.8881	9.05421	4.30757	3.70751	8.36162	5	O22407	Plastidic 3-deoxy-D-arabino-heptulosonate 7-phosphate synthase 2	2.69314E-48	amino acid and derivative metabolism
1611306_at	TC40306	7.02393	5.4776	5.19047	11.0619	8.66798	9.8235	11.4021	9.14921	9.15281	5	P37124	Cytochrome P450 77A2 (EC 1.14.-.-) (CYPLXXVIIA2) (P-450EG5)	3.8304E-106	transport	generation of precursor metabolites and energy
1611496_at	CF210499	2.93438	3.17183	4.23153	5.10329	4.55433	6.02114	4.77883	4.90214	6.05651	5	Q8L733	Hypothetical protein At4g12130 glycine cleavage T family protein / aminomethyl transferase family protein	1.4912E-45	amino acid and derivative metabolism
1611847_at	TC45860	3.15311	4.53393	7.22954	7.10871	4.386	10.0451	5.25774	4.17248	9.22135	5	Q84NG3	Flavonoid 3'.5'-hydroxylase	0	secondary metabolism	amino acid and derivative metabolism
1612037_s_at	TC48016	4.58399	3.46754	4.51196	9.71369	6.9866	8.4081	8.60043	6.83298	8.95865	5	-	no hit
1612536_s_at	TC47888	6.48269	5.62608	8.15307	8.34591	4.9687	11.2947	3.97043	3.89442	10.1744	5	-	no hit
1612766_s_at		7.2099	7.08505	8.10106	10.9744	9.57446	10.9714	9.91046	9.63425	11.4868	5	-	no hit
1613113_at		6.32002	5.77649	9.05345	11.0909	7.23018	10.9788	7.55697	4.18535	10.9961	5	Q6UD65	Phenylalanine ammonia lyase (EC 4.3.1.5)	8.41491E-85	secondary metabolism	amino acid and derivative metabolism
1613114_at	TC39307	6.46782	6.88734	8.7475	10.1244	8.78346	10.9636	8.6606	8.80101	11.4437	5	Q655Y8	Putative vacuolar sorting receptor protein	1.3971E-141	protein metabolism
1613260_at	TC40151	6.48326	5.87853	7.19353	9.29089	8.86441	10.2379	8.86989	9.30366	10.7968	5	Q9SMK7	Putative enoyl CoA hydratase		lipid metabolism
1613265_s_at	TC46448	3.85155	3.56225	5.01284	6.09064	4.33141	7.72292	3.06562	3.25896	6.87924	5	Q9ZVN4	T7A14.14 protein (At1g05000 tyrosine specific protein phosphatase family protein)	2.83943E-79	protein metabolism	signal transduction
1613531_at	TC45656	5.05614	6.08652	6.97212	7.54251	6.63061	9.6714	7.15419	7.01768	9.73891	5	Q5ECP6	pyruvate dehydrogenase. E1 alpha subunit	2.8698E-118	generation of precursor metabolites and energy	carbohydrate metabolism
1613796_at	TC45656	5.77398	5.88754	6.93285	9.74908	8.71745	10.2729	8.7107	8.6406	10.461	5	Q5ECP6	pyruvate dehydrogenase. E1 alpha subunit	0	generation of precursor metabolites and energy	carbohydrate metabolism
1613939_at	TC46794	4.9952	3.83482	6.03173	5.38388	3.37361	7.87685	4.83039	3.93903	9.2697	5	O48971	Aldose-1-epimerase-like protein	8.2287E-131	carbohydrate metabolism
1613985_at	TC47009	3.64448	3.89103	5.82632	7.15869	5.84114	7.98085	2.99707	2.78191	5.63294	5	Q9C8G5	Hypothetical protein T4K22.4 (Hypothetical protein At1g30360 early-responsive to dehydration stress protein (ERD4))	2.22645E-97	response to stimulus
1614105_at	TC45655	7.05893	7.6366	8.80089	9.86574	8.96661	11.1649	9.30837	9.1058	11.3932	5	Q6Z5N4	Putative pyruvate dehydrogenase E1 alpha subunit	1.49011E-76	generation of precursor metabolites and energy	carbohydrate metabolism
1614517_x_at		6.49543	5.33726	5.54381	10.5574	6.92361	9.01722	8.43129	6.53549	8.17199	5	Q39789	Proline-rich cell wall protein	5.24114E-67	cell wall organization and biogenesis
1614862_at	TC40352	6.80077	7.79446	10.7469	10.6458	6.7538	12.2147	6.60304	5.93115	13.0219	5	Q9LHT0	Putative short chain alcohol dehydrogenase	9.3298E-104	response to stimulus	development	lipid metabolism	generation of precursor metabolites and energy
1614872_s_at		11.3142	11.7711	12.8883	13.3029	12.8584	14.1167	13.18	12.9581	14.0805	5	Q43636	Thioredoxin H-type (TRX-H)	9.51017E-44	protein metabolism	transport	generation of precursor metabolites and energy
1615056_at	BQ792624	3.53087	3.61615	4.73379	7.5709	6.844	8.24488	6.76157	6.24379	8.12492	5	Q6ATX4	Hypothetical protein P0015C02.2 (Hypothetical protein OSJNBa0052E20.7)	1.98284E-47	biological process unknown
1615092_at	TC40138	7.28403	6.46739	7.83269	9.50244	7.88343	9.87929	6.39228	6.82657	9.81821	5	Q6R567	Ring domain containing protein	2.97979E-75	protein metabolism
1615360_at	TC41189	7.07625	5.70496	7.69562	9.20743	7.14759	10.1301	8.12377	7.57276	10.7545	5	Q9FQ13	Cystatin-like protein	3.43924E-24	response to stimulus	protein metabolism
1615469_at	TC45874	8.73983	4.28603	8.48063	12.1561	9.17349	10.5927	12.3449	9.91576	11.9792	5	Q40768	Extensin precursor	2.5459E-56	cell wall organization and biogenesis
1615659_at	TC47956	7.46921	6.35172	7.12498	10.9122	9.83159	11.183	10.5777	10.1345	11.1645	5	Q9LNJ3	F6F3.10 protein (Chloroplast nucleoid DNA binding protein. putative) (At1g01300)	6.07433E-46	protein metabolism
1615912_at	TC39321	7.39807	7.70472	9.09495	11.2395	8.73884	12.1064	9.19914	7.14911	12.2766	5	P51117	Chalcone--flavonone isomerase (EC 5.5.1.6) (Chalcone isomerase)	9.3368E-128	secondary metabolism	amino acid and derivative metabolism
1616007_at	TC48862	6.03226	3.85368	3.99787	9.63834	7.15132	8.42805	8.7559	6.34609	8.59694	5	Q9LN68	F18O14.2 (At1g19300/F18O14_13)	7.1353E-111	carbohydrate metabolism
1616508_at	TC48379	6.74892	6.59328	7.96155	9.70069	8.46542	10.3241	9.39778	8.91202	10.5269	5	Q9LVA0	Dbj|BAA90612.1 (Hypothetical protein At5g62390) calmodulin-binding protein family	1.77224E-56	signal transduction
1616792_at	TC40611	6.92647	5.41235	7.62174	8.8305	7.97928	10.5785	9.63283	9.08492	10.6319	5	Q40175	Transcription factor	1.43273E-21	nucleobase, nucleoside, nucleotide and nucleic acid metabolism
1616932_at	TC47729	4.78832	6.61438	7.97651	8.31195	7.57563	9.66546	8.861	8.72239	9.78754	5	Q9C997	Hypothetical protein F23N20.10	2.0598E-134	biological process unknown
1617855_at	CD799718	5.22082	4.38662	6.22255	7.57194	6.62436	9.61348	6.05505	7.12713	9.63211	5	-	no hit	2.16127E-16
1618362_s_at		5.37868	5.31445	6.5021	9.94054	8.4043	10.3913	9.90534	8.84967	11.225	5	Q93YH3	ATP citrate lyase b-subunit (EC 4.1.3.8)	1.21614E-87	primary metabolism	generation of precursor metabolites and energy	carbohydrate metabolism
1618368_at	TC47065	5.88829	5.46867	7.97041	9.50731	8.49723	11.5011	3.62909	6.40299	11.3916	5	-	no hit
1618429_at	TC39845	7.6587	7.40699	8.61956	11.1333	10.1277	11.5708	10.1767	9.91336	11.5448	5	Q9M609	Hypothetical protein	2.01108E-79	biological process unknown
1618589_s_at		7.4105	7.21918	13.2834	10.1283	7.89224	14.7987	8.45861	8.84844	15.1541	5	Q9M435	Phase-change related protein precursor	0	biological process unknown
1618716_at	TC41653	5.38836	5.54537	7.30919	8.794	7.87388	9.48169	8.18532	8.17938	10.8619	5	Q655Y3	Dreg-2 like protein	1.1974E-96	primary metabolism
1618869_at	TC51148	3.8681	3.88343	5.07967	6.74255	5.63766	8.34192	6.73579	7.0668	9.08954	5	Q9SB56	Hypothetical protein F22K18.190 (Hypothetical protein AT4g24610)	1.7762E-164	biological process unknown
1619065_at	TC39574	6.89124	6.61526	8.14528	9.55095	7.83305	10.8923	7.12897	5.71955	10.9176	5	Q8W3H0	Putative cinnamoyl-CoA reductase	6.06694E-83	secondary metabolism	amino acid and derivative metabolism	nucleobase, nucleoside, nucleotide and nucleic acid metabolism
1619357_at	TC45789	7.43274	6.18509	9.14362	11.9854	9.43358	11.6781	9.82335	8.82347	11.7992	5	O24051	3-deoxy-D-arabino-heptulosonate 7-phosphate synthase precursor (EC 4.1.2.15)	0	amino acid and derivative metabolism
1619398_at	TC40147	5.81062	5.81846	6.934	8.81188	8.29864	9.86558	8.48087	8.5824	9.99782	5	Q8VXD5	SDL-1 protein. seedling lethal mutant	2.5569E-162	development
1619401_at	TC51602	3.07818	2.99438	5.9831	5.63776	2.40894	9.41807	2.44663	2.46262	9.50293	5	Q9M373	Hypothetical protein F15G16.30	8.57621E-19	biological process unknown
1619494_at	TC48975	3.16047	3.03258	5.51611	7.10612	4.55166	8.06355	6.10019	5.02239	7.86882	5	-	no hit
1620052_x_at		7.57559	7.92968	9.21167	11.2797	10.8711	12.0255	11.6855	11.5971	12.6687	5	Q43636	Thioredoxin H-type (TRX-H)	9.51017E-44	protein metabolism
1620425_at	TC43171	5.16229	5.99316	7.29504	9.11892	7.71444	11.1794	8.64549	7.3083	11.4859	5	Q8LCX9	Senescence-associated protein	5.27441E-35	development
1620838_at	TC46133	6.46605	6.28077	7.5945	9.97915	9.10014	10.6315	9.52792	9.42755	11.0641	5	Q5M729	At1g54220 dihydrolipoamide S-acetyltransferase	0	generation of precursor metabolites and energy	carbohydrate metabolism
1620865_at	TC45227	10.0884	10.2617	12.3423	12.8683	11.9501	14.6347	12.5586	12.2562	14.853	5	Q7XBE4	Enolase (EC 4.2.1.11)	0	generation of precursor metabolites and energy	carbohydrate metabolism
1621384_at	TC39377	5.68666	4.31703	7.00801	8.7762	6.17532	11.0462	9.06877	6.63669	12.0936	5	Q9M4H9	Putative proline-rich cell wall protein	3.98188E-52	development	cell wall organization and biogenesis
1621397_at	TC39883	4.91822	4.19402	6.00589	7.8335	7.06684	8.88052	5.57166	6.44088	9.53819	5	O48548	Aspartate aminotransferase glyoxysomal isozyme AAT1 precursor (EC 2.6.1.1)	0	amino acid and derivative metabolism
1621431_at		7.69505	5.85112	6.4447	10.4776	9.12078	10.2847	11.8842	9.91893	10.6294	5	Q84ZT5	Peroxidase precursor (EC 1.11.1.7)	1.93098E-97	response to stimulus
1621627_at	TC39878	4.60686	4.35196	5.45978	8.44174	7.63977	8.72165	7.85467	8.15033	9.37415	5	Q9ZWT1	Putative lipoic acid synthase LIP1 (LIP1) (At2g20860/F5H14.17)	2.8414E-168	primary metabolism
1621728_at	TC44676	5.59052	4.42661	6.77605	9.81299	7.68403	8.79085	8.7132	7.01365	7.94514	5	Q8GSM7	Hydroxycinnamoyl transferase	1.3814E-76	secondary metabolism	amino acid and derivative metabolism
1622025_at	TC51368	2.81131	3.53204	4.95437	5.93953	4.76171	7.67839	1.87622	1.8733	8.86537	5	-	no hit
1622226_at	TC45696	8.48226	8.70891	10.0058	11.3641	10.7252	12.5197	11.5045	11.3377	12.897	5	Q9LIL3	Similarity to unknown protein (Hypothetical protein At3g22850 expressed protein. similar to auxin down-regulated protein ARG10 (Vigna radiata) GI:2970051. wali7 (aluminum-induced protein) (Triticum aestivum) GI:451193	1.6534E-100	response to stimulus	response to endogenous stimulus
1622481_x_at		7.56622	6.32198	6.70879	11.4597	8.502	10.111	9.76057	7.96401	9.26916	5	-	no hit
1622651_at	TC46387	5.5995	3.67205	6.84217	7.84772	7.18123	8.79893	4.68236	4.63244	9.45261	5	P43311	Polyphenol oxidase. chloroplast precursor (EC 1.10.3.1) (PPO) (Catechol oxidase)	0	secondary metabolism
1606471_at	TC38159	3.80544	2.38563	2.3736	6.8974	2.29208	2.26051	4.1011	1.98903	1.9867	6	Q9M2U7	AT3g54400. aspartyl protease family protein	6.23569E-50	protein metabolism
1606948_at	TC40872	6.82236	6.88101	5.31425	12.1496	10.8458	10.5763	12.2443	11.1611	9.11813	6	Q8H094	Putative mandelonitrile lyase	4.56688E-75	secondary metabolism
1607341_at	TC46294	6.05895	2.49858	2.31299	11.8912	5.30477	5.02068	10.809	2.2798	2.25481	6	Q9FT04	Putative proline-rich protein APG isolog (Fragment)	1.3321E-150	lipid metabolism
1608313_at	TC40698	4.3932	2.91281	3.37482	5.86918	3.95125	3.18586	5.95048	4.02305	3.60198	6	Q76MS5	LEXYL1 protein	5.4992E-112	development	cell wall organization and biogenesis	carbohydrate metabolism
1608727_at	TC40525	7.51378	5.91291	3.40323	10.1688	8.90683	8.52322	10.362	8.78778	8.07363	6	Q9LZX4	Fasciclin-like arabinogalactan protein 10 precursor	3.1436E-164	cell wall organization and biogenesis
1609349_s_at		5.9335	4.11417	4.50283	11.9599	9.8226	10.086	11.8323	10.77	11.3735	6	Q39789	Proline-rich cell wall protein	5.24114E-67	cell wall organization and biogenesis
1609989_at	TC41827	5.13078	2.93566	3.05036	11.4622	8.61785	8.26953	10.7955	8.66678	8.00386	6	P27483	Glycine-rich cell wall structural protein precursor	7.17142E-56	cell wall organization and biogenesis	carbohydrate metabolism
1611542_at	TC38507	7.94939	4.86722	3.5624	12.7286	9.92723	9.32523	12.7884	10.5134	9.5041	6	P43311	Polyphenol oxidase. chloroplast precursor (EC 1.10.3.1) (PPO) (Catechol oxidase)	0	secondary metabolism
1611601_at	TC39476	5.06823	3.16471	2.54604	9.12917	6.34168	6.81642	9.41357	6.3019	6.2201	6	Q6ZDX2	Putative pectinesterase	1.47688E-63	development	cell wall organization and biogenesis
1612060_at	TC48033	5.54711	3.57573	3.44246	8.39766	5.80647	5.59736	6.39219	5.01817	5.32193	6	Q76DT1	AUX1-like auxin influx carrier protein	2.9675E-143	response to endogenous stimulus	transport
1612239_at	TC42377	5.30113	4.02939	3.81776	8.05591	5.89208	5.35113	9.14266	6.97675	5.30524	6	Q4W7I3	Alpha-L-arabinofuranosidase / beta-D-xylosidase (EC 3.2.1.55)	2.42135E-88	carbohydrate metabolism
1613305_at	TC41409	7.48595	7.1201	5.64711	11.3068	9.08695	9.01033	10.0351	8.97141	8.7332	6	Q9FNG9	Gb|AAF02137.1	6.7409E-100	biological process unknown
1615462_at	TC43309	5.25683	1.52247	1.53679	6.59797	1.57257	0.877292	6.42097	0.93046	0.836019	6	-	no hit
1615574_at	TC39475	6.15947	4.54852	4.19074	10.4308	8.83205	8.34835	11.0691	9.24661	8.78163	6	Q9M5J0	Pectin methylesterase isoform alpha (EC 3.1.1.11) (Fragment)	1.9201E-89	cell wall organization and biogenesis	carbohydrate metabolism
1615746_at	TC47005	7.12478	6.49439	3.66698	12.0155	9.22235	8.25565	10.7812	9.44111	8.01396	6	Q69SG5	Putative cellulase	1.952e-119	cell wall organization and biogenesis	carbohydrate metabolism
1616528_s_at	TC46294	5.40818	3.64306	3.61388	10.142	4.86833	3.7536	10.3157	3.56175	4.83352	6	Q9FT04	Putative proline-rich protein APG isolog (Fragment)	1.3321E-150	lipid metabolism
1617280_s_at	TC40613	3.86531	2.90521	2.57054	10.2717	3.62565	2.02336	6.33941	1.96354	1.98545	6	Q6NLE8	At2g27385 expressed protein	9.87459E-24	biological process unknown
1618409_at	TC39276	9.64531	9.36729	7.03383	12.1344	10.7687	10.4082	11.7379	10.6234	10.3325	6	Q94G86	Beta-1.3-glucanase-like protein	2.40687E-72	response to stimulus	carbohydrate metabolism
1619231_at	TC45771	6.84212	3.59789	4.21381	9.87449	7.76133	7.12795	8.67441	6.65997	8.07256	6	Q84XA0	Early tobacco anther 1	1.60688E-46	development
1620809_at	TC42515	8.33489	6.53148	5.5865	13.7071	9.25813	9.6225	10.244	8.09929	9.29494	6	Q9C7Z0	Dessication-related protein. putative; 70055-71849	4.69543E-26	response to stimulus
1621495_at	TC38921	3.75817	2.44576	2.47074	8.32586	3.54454	2.56831	7.47186	1.90093	1.92498	6	O04846	Carbonic anhydrase (EC 4.2.1.1) (CAH1)	6.58142E-68	primary metabolism
1606524_at	TC48021	6.0998	5.79339	3.69631	9.49302	8.43976	7.33449	9.66424	8.65895	7.03369	7	Q9SGJ0	F28J7.14 protein (Hypothetical protein At3g01810/F28J7_14)	6.16452E-63	biological process unknown
1606561_at	TC41613	4.9464	2.46517	2.5368	7.73018	5.64001	3.35174	6.68071	5.10347	2.89668	7	O81384	Putative basic helix-loop-helix DNA binding protein TCP2 (Fragment)	1.24787E-20	nucleobase, nucleoside, nucleotide and nucleic acid metabolism
1606585_at	TC38844	7.02331	6.27545	4.5407	10.5397	9.65175	7.74234	10.8952	10.4107	7.81492	7	P54260	Aminomethyltransferase. mitochondrial precursor (EC 2.1.2.10) (Glycine cleavage system T protein) (GCVT)	0	amino acid and derivative metabolism
1606761_s_at	TC48432	7.62375	6.0284	4.67532	11.1117	9.19971	8.43414	10.4736	9.23138	8.11305	7	Q8L8Z1	Hypothetical protein	3.7825E-07	biological process unknown
1607049_s_at	TC38313	12.4373	11.0943	6.86028	14.8513	13.3834	11.2262	13.5786	12.2502	11.5345	7	Q93X22	Metallothionein-like protein	1.0515E-35	response to stimulus
1607078_at	TC49617	7.94471	6.54171	5.59126	9.37326	8.97283	7.84059	9.44	9.57543	7.67353	7	Q9FI01	Arabidopsis thaliana genomic DNA. chromosome 5. P1 clone:MGN6	4.08268E-47	biological process unknown
1607374_at	TC42155	8.41777	6.82691	3.64439	11.0175	9.98659	6.75982	11.5145	10.5683	7.21522	7	Q7XAS3	Beta-D-glucosidase	4.53949E-68	carbohydrate metabolism
1607417_at	TC48804	6.12437	4.06087	2.99515	11.7806	6.94062	3.68753	9.15817	7.42347	3.92487	7	Q94K02	Cinnamyl-alcohol dehydrogenase CAD1 (Putative alcohol dehydrogenase) (EC 1.1.1.195)	5.04673E-80	secondary metabolism	amino acid and derivative metabolism
1607426_at		7.06194	4.4706	3.18921	10.4094	9.26132	8.04137	11.0841	10.66	7.9805	7	Q9XGT3	Beta-galactosidase (Fragment)	3.7325E-105	development	cell wall organization and biogenesis	carbohydrate metabolism
1607449_s_at	TC47898	9.95053	7.74779	4.37072	12.9477	11.1218	8.69295	11.6092	10.3028	8.81176	7	Q8LGR6	Proline-rich protein 1	3.5577E-113	response to stimulus	development	cell wall organization and biogenesis
1607466_at	TC40875	5.48118	4.41916	4.35551	8.09447	7.60657	6.04858	8.74758	8.47931	6.83184	7	O23049	YUP8H12.20 protein (Putative chloroplast 50S ribosomal protein L6)	3.4233E-62	protein metabolism	organelle organization and biogenesis	protein biosynthesis
1607497_at	TC38681	9.79618	9.56347	8.11477	12.2679	11.9208	10.8147	12.1802	12.1016	10.7561	7	Q8RVF8	Thioredoxin peroxidase	8.1445E-118	response to stimulus
1607513_at	TC40730	3.72702	2.38632	2.42464	8.20588	5.18882	2.37215	8.79862	4.52487	2.43905	7	Q60DC5	Progesterone 5-beta-reductase. putative (Expressed protein)	7.15646E-77	secondary metabolism	lipid metabolism	amino acid and derivative metabolism	nucleobase, nucleoside, nucleotide and nucleic acid metabolism
1607561_at	TC40118	5.35357	3.27333	3.3572	10.781	8.69869	3.67082	10.631	8.46631	3.09414	7	Q9SIT6	Putative ABC transporter protein	1.117e-132	transport
1607564_at	TC48432	8.83969	7.18674	4.62805	12.4352	10.4606	8.54238	12.1988	11.1508	8.75814	7	-	no hit
1607791_at	CB972439	5.71045	4.02296	3.38527	10.7228	9.20831	5.41058	8.82887	7.81145	5.38711	7	-	no hit
1607794_a_at	TC40435	6.81807	5.92535	3.08046	9.59825	8.45145	5.58643	7.8714	7.32623	5.57045	7	Q5SMZ1	Aldose 1-epimerase-like	1.4969E-146	carbohydrate metabolism
1607816_at	TC41739	7.67333	7.2518	4.67422	11.3843	10.7555	9.11766	11.9129	10.8696	9.18206	7	Q6R2J8	Strubbelig receptor family 8. leucine-rich repeat transmembrane protein kinase	7.8938E-175	protein metabolism	signal transduction
1607837_at	TC40525	8.33827	6.34527	4.79311	10.6915	9.70006	8.56474	11.7545	10.2715	8.58772	7	Q9LZX4	Fasciclin-like arabinogalactan protein 10 precursor	3.1436E-164	cell wall organization and biogenesis
1608038_at	TC46856	5.36638	2.76536	2.93823	8.74388	5.95343	4.46405	10.2347	6.07585	3.18308	7	Q9SV72	Hypothetical protein At4g12970.	7.12915E-23	biological process unknown
1608264_at	TC40845	6.57313	5.02022	4.7458	9.37197	8.50531	7.13823	9.25312	8.38753	6.4978	7	Q8LFK6	Hypothetical protein At5g65650	1.21833E-46	biological process unknown
1608474_at	CF403530	5.46626	5.1494	3.74333	9.59159	8.17486	6.64821	8.6362	7.73233	6.39016	7	Q6VM14	Shaggy-related protein kinase 1	2.55838E-47	protein metabolism	signal transduction
1608732_at	TC48471	6.48477	5.71421	4.6164	8.96769	8.23524	6.69167	10.0249	9.09509	7.22508	7	-	no hit
1608795_at	TC38337	5.42667	4.6182	3.53678	9.63624	8.85073	6.94283	10.4259	10.5456	8.32893	7	Q8S8U2	Ycf1 protein	0	photosynthesis	organelle organization and biogenesis
1608927_at	TC46098	6.60396	5.66576	3.48545	8.63362	7.70799	4.98616	8.26718	7.99024	5.86678	7	Q9M531	Histone H2A	2.24065E-70	protein metabolism	organelle organization and biogenesis	nucleobase, nucleoside, nucleotide and nucleic acid metabolism
1609398_at	TC39117	8.53482	7.91089	4.99648	11.054	10.3669	8.67809	11.0243	10.6681	9.38211	7	Q40106	Tubulin beta-2 chain (Beta-2 tubulin)	1.16304E-84	organelle organization and biogenesis
1609612_at	TC47332	5.47354	5.3515	3.74913	9.98227	8.04605	2.4189	8.5747	8.27748	3.23612	7	Q688D6	Putative myb transcription factor (MYB16 protein)	3.16889E-21	nucleobase, nucleoside, nucleotide and nucleic acid metabolism
1609644_at	TC40187	5.21766	3.72667	3.74696	9.1583	8.28945	6.00463	8.7585	8.05998	6.29344	7	Q93Z34	At2g24280/F27D4.19. serine carboxypeptidase S28 family protein	3.8727E-99	protein metabolism
1609676_at	CF415727	3.89544	2.87149	2.81672	10.0221	6.04732	3.42291	6.72767	6.27421	3.0766	7	Q947D3	Hypothetical protein (Fragment). Putative VAP27	2.08876E-20	biological process unknown
1610182_at	TC47343	8.74207	8.32526	6.74885	11.4613	10.9414	9.67806	12.7753	11.9927	10.1135	7	Q9LVY7	Cytochrome P450-like	3.4278E-102	transport	generation of precursor metabolites and energy
1610220_at	TC48165	6.88435	6.15281	4.75126	10.7284	8.60397	6.14923	10.9433	9.43163	6.68053	7	O81500	F9D12.16 protein (At5g26330) (Copper binding protein-like. predicted GPI-anchored protein) plastocyanin-like domain containing protein (mavicyanin. putative)	8.57572E-48	photosynthesis	transport	generation of precursor metabolites and energy
1610437_at	TC42793	5.8317	3.58831	2.83795	10.2652	7.57733	3.58652	9.36502	7.41666	3.95103	7	Q56XQ6	Nitrate transporter NTL1	1.82868E-60	transport
1610468_at	TC46846	6.89672	6.67741	5.32865	11.2613	9.50489	8.44029	11.1954	9.28091	7.89274	7	Q6ZAA5	Putative phosphoglycerate dehydrogenase	2.37902E-27	amino acid and derivative metabolism
1610619_at	TC39111	8.43476	7.75596	6.68958	11.4863	10.8262	9.32504	11.5079	11.4038	10.1742	7	Q5I7L5	Ribosomal protein L36	2.47845E-50	protein metabolism	organelle organization and biogenesis	protein biosynthesis
1610624_at	TC41742	5.76554	5.95297	3.74617	9.81084	8.21901	6.18194	9.43155	8.86957	6.75756	7	Q8LLE5	Coiled-coil protein (Fragment)	2.97666E-40	biological process unknown
1610746_at	TC47540	6.48811	3.77935	2.51684	9.03373	7.52989	2.78447	9.2031	9.06599	4.44497	7	Q9FLM4	Arabidopsis thaliana genomic DNA. chromosome 5. P1 clone:MEE6 (Hypothetical protein)	7.33599E-45	biological process unknown
1610753_at	TC41009	7.05957	6.29136	3.9235	11.1624	9.82284	8.78118	10.3664	9.64836	8.26468	7	Q6ZBZ8	Hypothetical protein P0493A04.32	2.70983E-61	biological process unknown
1610955_s_at		11.2994	10.7518	8.06359	12.9648	12.4983	11.0062	13.1679	12.6043	11.4713	7	Q9FS46	Putative aquaporin	1.2789E-136	transport
1611070_at	TC49539	4.90859	3.7344	3.66309	6.13919	5.40428	3.98034	6.02246	6.0355	4.86667	7	Q8L8A5	GRF1-interacting factor 1 (Hypothetical protein At5g28640)	7.96798E-43	nucleobase, nucleoside, nucleotide and nucleic acid metabolism
1611086_at	CF415431	8.37464	8.26604	4.53684	13.1947	12.0218	9.29373	13.4506	12.2083	8.66455	7	Q6YYV8	Putative AER. Anthranilate N-benzoyltransferase-like protein	7.74611E-42	response to stimulus	secondary metabolism	amino acid and derivative metabolism
1611146_at	CF608228	5.78438	3.11604	3.53081	8.34245	7.18693	4.83099	8.14643	7.49449	5.26651	7	-	no hit
1611285_s_at	CA809190	5.47861	4.39574	3.75511	8.22613	7.68466	6.08311	7.25002	5.38997	5.67216	7	Q6IEL3	WRKY transcription factor 68	1.83602E-39	nucleobase, nucleoside, nucleotide and nucleic acid metabolism
1611440_at	TC40096	5.25024	4.72168	3.71659	9.698	8.04694	6.83615	9.812	8.78794	7.78783	7	Q9C6D0	Hypothetical protein F10F5.2 (Hypothetical protein At1g49840)	1.42625E-47	biological process unknown
1611462_at	CF403264	5.35004	4.94648	2.86247	9.15006	7.75054	4.65649	8.48702	5.67385	3.62854	7	Q681N2	Arm repeat containing protein. armadillo repeat containing protein	4.48523E-43	biological process unknown
1611471_at	TC39817	5.80898	4.60225	3.1776	9.37101	6.73204	4.94841	8.69978	6.97668	4.80097	7	Q9LP77	T1N15.9 Receptor-like protein kinase	2.058e-156	protein metabolism	signal transduction
1611747_at	TC44893	6.80478	4.86962	3.11296	9.20267	7.92735	3.86961	9.23013	8.42008	4.53989	7	Q7XAS3	Beta-D-glucosidase	5.534e-119	carbohydrate metabolism
1612010_at	TC48282	7.02079	6.19543	4.05731	9.97735	9.23205	7.257	9.44672	9.2674	6.80017	7	Q8GYC1	Putative C2H2-type zinc finger protein (At2g02080)	3.8338E-08	nucleobase, nucleoside, nucleotide and nucleic acid metabolism
1612134_at		8.61855	7.39967	2.93932	11.7883	8.46772	2.71857	7.49977	3.71443	1.7109	7	Q5FB34	Anthocyanidin reductase	1.47681E-93	secondary metabolism	amino acid and derivative metabolism
1612160_at	TC39456	4.96641	2.51151	2.54099	9.45566	5.91736	2.41428	10.3315	4.83638	2.84285	7	P50699	Thaumatin-like protein precursor	3.8796E-110	response to stimulus	biological process unknown
1612325_at	TC49738	4.88955	3.48828	3.32862	10.6098	8.31082	2.95525	10.7929	7.7691	3.24215	7	Q9LGS8	Putative cytochrome P450	6.85604E-29	transport	generation of precursor metabolites and energy
1612756_at	TC46901	9.39199	7.81903	7.33475	11.7225	10.7026	10.1641	12.0527	11.266	9.75917	7	Q9M609	Hypothetical protein	0	biological process unknown
1612874_at	TC40933	4.42262	2.04468	2.09904	5.90818	3.88757	2.21177	6.63136	4.25677	2.39439	7	Q8L5K8	Orcinol O-methyltransferase	8.3969E-125	secondary metabolism	amino acid and derivative metabolism
1612918_at	TC45858	9.98574	7.44548	7.62051	12.3983	11.1749	9.79263	12.7299	12.0992	10.4659	7	Q6EM46	NAD-dependent sorbitol dehydrogenase 1 (EC 1.1.1.14)	2.9139E-169	development	carbohydrate metabolism
1613067_at	TC40761	4.79809	3.35581	3.20726	9.05086	6.71308	3.42324	11.1056	6.81027	4.0855	7	Q4VT47	RD22-like protein. Dehydration-induced protein RD22-like protein	4.8426E-102	response to stimulus
1613165_s_at	TC45858	10.5736	8.22803	8.24215	13.515	12.5087	11.1137	13.5595	12.8053	11.1015	7	Q6EM46	NAD-dependent sorbitol dehydrogenase 1 (EC 1.1.1.14)	2.9139E-169	development	carbohydrate metabolism
1613171_at	TC48063	6.01535	6.45415	3.75107	10.5588	9.60611	6.72135	11.0797	9.50406	6.38125	7	Q8LPF8	AT4g16650/dl4350w (Growth regulator like protein). (Q9SFW3) Putative auxin-independent growth promoter; 88924-91907	3.45072E-60	response to stimulus	response to endogenous stimulus
1613372_at	TC40612	6.46423	5.32226	3.11193	9.93542	9.32899	7.82891	10.2621	9.74813	7.01063	7	Q8GU75	MDR-like ABC transporter	1.8777E-111	secondary metabolism	transport	amino acid and derivative metabolism
1613521_at	TC38313	10.9617	9.73838	4.73145	14.0399	12.4046	10.2124	12.3323	11.075	10.4658	7	Q93X22	Metallothionein-like protein	1.0515E-35	response to stimulus
1613636_at	TC47234	7.03762	4.2208	2.75814	11.3944	9.46946	7.22882	9.73382	8.31305	6.38938	7	Q6QHU2	Major cherry allergen Pru av 1.0202	1.36491E-53	response to stimulus
1613691_s_at	TC45105	9.9692	8.8335	6.15786	13.1601	12.6372	10.9826	13.0735	12.2682	10.576	7	O82425	Light harvesting chlorophyll A/B binding protein	2.2572E-146	protein metabolism	photosynthesis	generation of precursor metabolites and energy
1613945_at	TC39909	7.39049	5.39689	4.45536	11.1757	9.71487	8.37726	11.9868	10.1084	8.51711	7	Q5JQX8	OSJNBb0003B01.27 protein	3.20739E-58	carbohydrate metabolism
1614022_at	TC44800	4.94017	4.77811	3.09413	8.66243	7.60536	5.11839	7.28805	6.97253	4.23949	7	Q67TQ6	Remorin protein-like	1.05323E-23	response to stimulus
1614230_at	TC38608	8.59343	7.96079	2.9523	12.5097	9.5878	7.88781	11.7479	9.36084	6.5634	7	Q5NE32	Type 1 non-specific lipid transfer protein precursor	1.75786E-27	transport
1614506_at	TC49713	8.25671	6.29152	3.24176	11.6878	10.4097	6.01484	11.2347	9.29641	6.34466	7	O48723	Similar to latex allergen	5.54729E-20	response to stimulus	lipid metabolism
1614512_at	TC43170	3.66246	2.69853	2.71629	6.02283	4.12905	2.76665	5.46497	3.0549	2.56215	7	Q9SMR3	Hypothetical protein T5J17.70 (Hypothetical protein AT4g39900)	8.3673E-48	biological process unknown
1614551_at	TC46138	8.03837	6.50604	3.479	13.6122	8.36834	5.78988	8.97242	6.91728	5.72831	7	Q6JX04	Chitinase-like protein (EC 3.2.1.14)	5.5299E-160	response to stimulus
1614552_at	TC40435	7.10241	6.26563	4.35772	10.2698	9.29047	6.88979	8.98572	8.3586	7.18534	7	Q5SMZ1	Aldose 1-epimerase-like	1.4969E-146	carbohydrate metabolism
1614802_at	TC41815	5.30448	5.2762	3.15963	8.88471	7.54117	3.17118	9.10228	7.74823	3.31525	7	Q94KS0	Histidine-containing phosphotransfer protein	6.27216E-59	response to stimulus	signal transduction
1614803_at	TC47898	9.01962	6.73058	4.19597	12.7647	10.5643	7.50651	11.8592	10.3801	9.03921	7	Q8LGR6	Proline-rich protein 1	3.5577E-113	response to stimulus	development	cell wall organization and biogenesis
1614825_at	TC46675	6.45027	6.10212	4.95001	9.524	8.40942	6.42489	8.75955	8.26819	6.85893	7	P28643	3-oxoacyl-[acyl-carrier-protein] reductase. chloroplast precursor (EC 1.1.1.100) (3-ketoacyl-acyl carrier protein reductase)	4.5763E-133	lipid metabolism
1614976_at		11.759	10.9838	8.41571	14.1548	13.6515	12.1261	14.6347	13.9957	12.8089	7	Q9FS46	Putative aquaporin	1.2789E-136	transport
1614990_at	TC48258	5.08107	3.66945	2.66873	8.26269	7.29009	4.03213	8.43222	7.34679	4.62428	7	Q84VG5	Hypothetical protein At3g13275	4.83672E-13	biological process unknown
1614994_at	TC47256	3.65879	2.64213	2.72328	11.1644	6.08967	3.34862	10.3325	3.77205	3.1479	7	Q8LAB2	Putative GDSL-motif lipase/hydrolase	1.18308E-98	lipid metabolism
1615198_at	TC46835	7.90086	5.03381	3.2536	10.6752	8.53345	5.61722	9.37245	6.9621	4.59484	7	Q9LEC9	Alpha-glucosidase (EC 3.2.1.20)	2.87368E-90	carbohydrate metabolism
1615213_at	TC41207	6.49641	4.47175	3.14193	12.9875	5.74657	2.48808	6.4139	3.01087	2.88877	7	Q84J37	Putative laccase (Diphenol oxidase) family protein	5.52627E-76	response to stimulus	secondary metabolism	amino acid and derivative metabolism
1615246_at	TC48819	9.13534	6.64163	4.51699	13.1182	10.314	7.77677	11.9426	9.68997	7.5497	7	-	no hit
1615467_at	TC41634	5.56461	4.97648	3.57131	8.62579	7.48776	5.94115	7.16269	7.16474	4.56418	7	Q8LE10	HVA22-like protein i (AtHVA22i)	3.92576E-93	biological process unknown
1615752_at	CF212949	5.10022	4.49502	3.44841	9.23416	7.32245	5.79473	8.52346	7.21367	6.59895	7	Q9LT38	Protein kinase-like protein	1.10652E-29	protein metabolism	signal transduction
1616066_at	TC41423	8.05679	7.52496	5.02001	11.9621	10.778	8.59443	11.8043	11.0989	9.24412	7	O81881	Hypothetical protein T16L1.130 (Hypothetical protein AT4g33640)	3.22179E-33	biological process unknown
1616361_at	TC39817	6.53421	5.09995	4.05486	9.90524	7.40984	5.6598	9.2352	7.26849	5.28035	7	Q9LP77	T1N15.9 Receptor-like protein kinase	2.058e-156	protein metabolism	signal transduction
1616694_at	TC46350	6.6074	4.35992	2.93561	10.558	9.13628	5.38811	10.4287	10.0116	5.83693	7	Q94KS0	Histidine-containing phosphotransfer protein	1.96021E-57	response to stimulus	signal transduction
1616822_at		9.4362	7.2227	1.10692	11.7532	9.81251	4.74762	9.69365	7.99101	0.467821	7	Q8LGR6	Proline-rich protein 1	6.30366E-26	response to stimulus	development	cell wall organization and biogenesis
1617023_at	TC49553	5.23279	3.68974	2.77368	10.4883	6.81525	2.43625	8.90554	4.24602	2.09449	7	Q9FM65	Fasciclin-like arabinogalactan protein 1 precursor	1.8998E-70	cell wall organization and biogenesis
1617238_at	TC46785	6.14088	5.92586	4.18286	9.68653	8.42189	6.58337	9.52961	9.21339	6.32337	7	Q8GY10	Putative receptor protein kinase	1.159e-169	protein metabolism	signal transduction
1617719_at	TC40944	5.95421	2.71019	2.68198	10.6187	7.2609	2.89434	11.1611	7.48731	2.98869	7	Q8VWN8	Alpha-1.4-glucan-protein synthase [UDP-forming] 2 (EC 2.4.1.112) (UDP-glucose:protein transglucosylase 2) (UPTG 2) Reversibly glycosylated polypeptide	8.47822E-69	cell wall organization and biogenesis	carbohydrate metabolism
1617870_at	TC42038	4.87702	3.5364	3.34492	7.99569	6.8819	4.27508	8.75452	7.91272	3.63358	7	Q9FLN0	GDSL-motif lipase/hydrolase-like protein	2.11126E-41	lipid metabolism
1618093_a_at	TC38860	9.26159	8.21531	6.82951	12.9944	11.4868	10.9134	11.9695	10.8608	10.3019	7	-	no hit
1618245_at	TC46571	4.50534	4.199	2.75324	9.90097	7.16746	4.56702	8.71735	7.11327	3.8746	7	Q58A16	Hypothetical protein 7E10 (Fragment)	1.91487E-35	biological process unknown
1618261_at	TC39600	5.78941	5.30612	2.68238	8.60773	7.1927	3.23681	9.96117	8.2765	2.43404	7	Q9SX20	F24J5.19 protein (At1g68570/F24J5_7)	5.90451E-78	transport
1618274_at	TC45069	6.22566	6.83947	5.70736	11.7662	11.3557	10.1637	11.5159	11.4585	9.72764	7	Q9GF96	Photosystem II CP47 protein (Fragment)	4.3295E-143	photosynthesis	transport	generation of precursor metabolites and energy
1618657_at	TC46955	7.59329	4.16236	2.76475	11.8879	9.65659	2.63419	12.328	9.88948	2.49416	7	Q84LI7	Polygalacturonase-like protein	0	development	cell wall organization and biogenesis	carbohydrate metabolism
1618871_at	TC47844	4.59167	5.51185	2.89877	8.70433	6.65295	2.99124	9.39133	6.2067	4.00915	7	Q9SZP4	Putative thaumatin-like protein	3.09515E-27	response to stimulus
1618912_at	TC42652	6.85261	7.48594	3.59544	12.2665	9.98045	4.75419	9.67234	9.90103	4.93727	7	Q8LES9	Hypothetical protein	7.5924E-52	biological process unknown
1619205_at	CD799106	3.82067	2.6759	2.55291	5.94188	4.33395	2.13543	3.2159	2.05451	2.03704	7	O49544	Receptor protein kinase - like protein	7.11896E-14	protein metabolism	signal transduction
1619352_at	TC41623	8.18772	6.51422	4.61842	10.1214	9.16485	6.25472	8.86906	8.51558	5.65317	7	-	no hit
1619655_at	TC48156	7.46575	5.4694	3.71345	10.2871	8.40006	6.70412	10.1119	7.64132	6.00873	7	Q9FUL8	Arabinogalactan protein	2.24475E-64	cell wall organization and biogenesis
1619662_at	TC47983	10.0036	8.481	3.05992	13.7141	10.4123	3.14943	10.9355	8.95848	4.24336	7	Q9SXE7	T3P18.6 (Putative proline-rich cell wall protein)	5.29396E-61	cell wall organization and biogenesis
1619703_at		7.64599	6.22471	4.09197	11.9464	10.4139	5.26437	10.9139	10.8648	5.36013	7	Q9M7B4	Putative aquaporin PIP1-1	2.3959E-165	transport
1619717_at	TC46007	5.13152	5.58566	3.42292	8.72426	8.23766	7.07929	9.13755	7.71779	7.23164	7	Q41249	Protochlorophyllide reductase. chloroplast precursor (EC 1.3.1.33) (PCR) (NADPH-protochlorophyllide oxidoreductase) (POR)	0	secondary metabolism	photosynthesis	carbohydrate metabolism
1619795_at	TC39917	6.66146	4.13827	3.22561	10.265	8.62934	7.06444	11.5209	9.11813	7.27743	7	Q9LT85	Similarity to receptor protein kinase	2.2805E-112	protein metabolism	signal transduction
1619910_at	CF405078	3.74767	2.42567	2.46261	7.64467	5.21052	3.88124	5.13574	3.64713	3.56621	7	-	no hit
1620096_at	TC46220	6.74307	3.89921	3.39231	9.50512	6.9779	5.82404	9.19473	7.36532	4.96075	7	Q8LDW9	Xyloglucan endotransglucosylase/hydrolase protein 9 precursor (EC 2.4.1.207) (At-XTH9) (XTH-9)	5.0239E-126	cell wall organization and biogenesis	carbohydrate metabolism
1620131_at	TC49316	6.05358	5.27483	3.47259	8.47018	6.91295	5.48865	7.36089	7.00735	4.88421	7	Q7XLP1	OSJNBa0044M19.15 protein (OSJNBa0053B21.1 protein)	3.69233E-26	biological process unknown
1620140_at	TC46487	7.3934	3.11836	2.774	10.5089	8.0545	3.13422	10.946	5.29411	2.19336	7	Q40161	Polygalacturonase isoenzyme 1 beta subunit precursor	2.0344E-106	development	cell wall organization and biogenesis
1620170_at	TC42225	4.16465	2.95674	2.61333	5.52318	4.71638	2.96027	7.98552	6.95187	4.91934	7	Q9XHC9	APETALA2 protein homolog HAP2	4.03781E-46	nucleobase, nucleoside, nucleotide and nucleic acid metabolism
1620176_at	TC41911	6.14921	6.40411	5.2341	10.0307	9.48092	7.7243	9.8278	9.54054	8.03162	7	Q9FR34	Ripening regulated protein DDTFR8	3.72061E-60	response to endogenous stimulus	development
1620529_at	CF215047	4.87467	3.83265	3.75154	8.96471	7.26653	6.16039	8.57686	7.16544	6.05786	7	-	no hit
1620583_s_at	TC45734	5.30444	4.0678	3.5406	9.29354	7.93789	3.93452	8.81954	8.89867	3.87409	7	Q01197	Protein E6	2.03068E-41	biological process unknown
1620654_at	TC38991	7.56574	7.34355	3.51918	12.1424	9.82559	5.5776	12.0619	9.15683	5.53806	7	O78327	Transketolase 1	0	carbohydrate metabolism
1620686_at	TC50443	5.30176	4.30169	3.10234	11.2974	8.52125	2.94181	10.294	8.89301	2.70848	7	Q9LQ32	F14M2.8 protein (At1g33800/F14M2_23) (Hypothetical protein)	4.60838E-48	biological process unknown
1620789_s_at	CF414942	5.34961	4.30364	4.44624	9.73163	8.29671	6.79932	9.97992	8.85399	7.11829	7	-	no hit
1621115_at	TC41801	5.73647	3.71695	2.58576	7.34993	5.44952	4.15211	8.9828	8.08154	3.69107	7	Q9SU40	Putative monocopper oxidase precursor (Skewed roots)	1.8418E-104	transport	generation of precursor metabolites and energy
1621430_at	TC43625	5.17	5.2225	3.99872	8.36484	7.66664	6.31381	9.06443	8.50375	6.45386	7	Q8L9L9	Hypothetical protein	8.86675E-85	biological process unknown
1621456_at	TC42479	4.41939	3.01753	2.87565	8.21973	5.48458	3.21628	9.10742	5.91047	2.91271	7	Q5N7R4	RING-H2 finger protein RHG1a-like	1.20967E-29	protein metabolism
1621666_at	TC42143	5.68646	3.625	3.53514	11.2464	8.29141	6.80585	10.0634	8.97474	7.15226	7	Q8LCE7	Putativepod-specific dehydrogenase SAC25	3.56305E-36	primary metabolism	lipid metabolism
1621836_at	TC45777	10.6829	9.78983	4.25791	13.3467	10.4958	6.05523	9.58633	8.31626	5.20867	7	Q8LLQ9	MADS-box protein 5	6.2509E-119	development	nucleobase, nucleoside, nucleotide and nucleic acid metabolism
1621880_s_at		7.44958	5.44811	4.40765	10.8872	9.21203	8.09566	11.2945	9.18293	6.72357	7	Q8VZG5	At1g78060/F28K19_32 glycosyl hydrolase family 3 protein. similar to xylosidase	6.01178E-15	carbohydrate metabolism
1621946_at	TC50194	5.09378	4.21338	2.77732	8.08691	7.4603	5.66291	7.55645	7.86932	4.72193	7	Q8H0E0	PIN1-like auxin transport protein	1.04663E-51	response to endogenous stimulus	transport
1621973_at	CF212141	6.59423	4.32451	3.7314	10.977	7.89984	4.93741	9.69616	7.35578	4.43476	7	O80823	CYP86A8 protein (Putative cytochrome P450) (At2g45970/F4I18.5)	3.76124E-07	transport	generation of precursor metabolites and energy
1622022_at	TC49200	6.98494	6.12299	5.10806	9.84818	9.31975	7.74849	10.0195	10.008	7.95049	7	Q9S7R3	177 protein (Expressed protein) (Hypothetical protein At2g42610)	1.29062E-75	biological process unknown
1622108_at	TC44654	8.00609	6.32922	4.52661	10.6468	9.63321	8.37329	11.8636	10.8196	8.05346	7	Q9SU40	Putative monocopper oxidase precursor (Skewed roots)	3.62377E-58	transport	generation of precursor metabolites and energy
1622121_at	TC41936	6.27976	5.30124	3.4324	9.97997	8.32124	3.08228	10.7427	8.79855	3.16195	7	O48766	Putative glucanse (At2g32990 endo-beta-1.4-glucanase)	1.26528E-87	carbohydrate metabolism
1622282_at	TC38807	6.85241	5.02947	4.01402	11.1186	8.02122	6.3485	9.11387	7.18674	5.94017	7	Q7XAE3	Putative fructokinase 2	1.1581E-161	carbohydrate metabolism
1622295_at	TC39949	8.07182	5.73188	4.59968	11.3063	10.3536	8.74929	11.8389	11.1383	8.59746	7	Q9LLS9	Putative beta-galactosidase precursor	2.3781E-99	development	cell wall organization and biogenesis	carbohydrate metabolism
1622345_at	TC40872	7.3194	7.3437	4.49881	10.8368	9.44721	8.60856	11.4393	10.1902	7.07014	7	Q8H094	Putative mandelonitrile lyase	4.56688E-75	secondary metabolism
1622656_at	TC40689	4.21681	2.87857	2.90445	10.1514	7.62047	2.45576	10.4715	6.85931	2.27161	7	Q5NA70	Putative beta-1.3-glucanase	8.26916E-40	response to stimulus	carbohydrate metabolism
1622695_at	CF414053	5.67102	4.87389	2.87848	9.25893	7.63425	3.72562	9.63732	7.58635	2.71804	7	Q9FH92	Emb|CAB62301.1 (At5g67210)	8.59457E-58	biological process unknown
1622791_at	TC44019	5.97892	3.47882	2.15741	12.8582	5.73036	1.82303	5.25312	1.98197	1.91102	7	P93156	Cellulose synthase (Fragment)	2.5842E-130	cell wall organization and biogenesis	carbohydrate metabolism
1606444_at	TC40160	5.74557	5.85781	4.70119	8.50723	8.46429	7.26914	8.76828	8.75249	6.77549	8	Q9LIC9	Similarity to Serine/Threonine protein kinase	6.728e-148	protein metabolism	signal transduction
1606445_a_at	TC45148	6.98913	6.47963	5.31835	9.61791	9.99875	7.67399	10.7524	10.9897	7.82124	8	Q69GY7	Cytochrome b6-f complex iron-sulfur subunit. chloroplast precursor (EC 1.10.99.1) (Rieske iron-sulfur protein) (Plastohydroquinone:plastocyanin oxidoreductase iron-sulfur protein) (ISP) (RISP)	1.0418E-94	photosynthesis	transport	generation of precursor metabolites and energy
1606447_at	TC51417	4.67951	4.67624	2.95268	6.92228	7.04656	5.58468	7.11976	7.09768	5.29148	8	Q9XGH7	Serine/threonine protein phosphatase PP2A catalytic subunit (EC 3.1.3.16)	1899-12-31 20:48:00	protein metabolism	signal transduction
1606458_at	TC46852	5.67772	5.01327	3.80927	8.44296	8.68141	5.90161	8.42008	8.45263	4.02925	8	P25864	50S ribosomal protein L9. chloroplast precursor (CL9)	5.43121E-75	protein metabolism	organelle organization and biogenesis	protein biosynthesis
1606509_at	TC39316	5.81855	6.33907	3.6398	7.72992	8.5678	5.0302	8.90391	9.41557	4.06528	8	Q7XEJ9	Putative polyprotein	2.5333E-136	biological process unknown
1606531_at	TC46283	9.04965	8.23722	4.56608	11.3708	11.6426	6.28667	12.7414	12.5701	5.4745	8	Q8RVJ7	Putative serine protease	4.5578E-150	protein metabolism
1606534_at	TC40397	6.82714	5.74107	4.15803	9.61901	9.92526	8.79372	10.6559	10.4897	8.63572	8	Q9LIA2	Gb|AAF27143.1 (Hypothetical protein At3g29400)	5.4939E-126	transport
1606536_at	CB971452	4.9422	4.99677	3.77586	9.1252	9.02126	3.582	8.60109	7.65671	2.55904	8	Q8S9A7	Glucosyltransferase-2	2.75395E-78	primary metabolism
1606591_at	TC41789	5.67457	4.54268	3.52575	6.08431	6.87965	3.83113	5.6915	6.56064	2.83722	8	Q8RU28	Putative SHORT-ROOT (SHR) protein (Fragment)	1.27994E-38	nucleobase, nucleoside, nucleotide and nucleic acid metabolism
1606611_at	TC41398	8.0183	7.78236	6.21025	9.81004	10.218	8.05676	10.8423	10.8149	8.15161	8	Q9C896	hypothetical protein F7A10.16 (At1g55260/F7A10_16) Lipid transfer protein-like	1.10516E-39	transport
1606646_at	TC46025	9.57223	8.75517	6.94835	12.7834	12.3512	10.7543	13.4928	12.6723	10.82	8	Q6XZC2	Cellulose synthase 6	0	cell wall organization and biogenesis	carbohydrate metabolism
1606656_at	TC46382	7.40179	9.07063	3.55379	10.4819	9.9552	5.49831	10.4343	9.27415	3.94856	8	Q9LKY8	Proline-rich protein [(At1g12090/T28K15.14) (Putative pEARLI 1) (Extensin-like protein)]	1.61014E-37	cell wall organization and biogenesis
1606662_at	TC49183	6.89063	6.49481	5.08924	9.65235	9.59166	7.92028	10.1546	9.84731	7.6752	8	Q6BE26	Somatic embryogenesis receptor kinase 1	0	protein metabolism	signal transduction
1606701_s_at	TC45740	9.64724	8.93884	6.14802	12.5106	12.4615	9.21322	12.4112	12.5576	9.4594	8	P93788	Remorin (pp34)	1.42531E-67	response to stimulus	development	transport
1606754_at	CF403643	6.88414	5.86769	3.00425	9.28262	9.35693	4.28468	10.7298	9.87107	3.15292	8	Q9LEY1	Putative serine-type carboxypeptidase II	8.04646E-26	protein metabolism
1606803_at	TC48047	7.24329	6.71325	5.39426	10.1464	10.0598	8.81529	10.3642	10.4023	9.34238	8	Q9SEU4	Serine/arginine-rich protein (SC35-like splicing factor SCL33. 33 kD) (At1g55310)	3.67151E-79	nucleobase, nucleoside, nucleotide and nucleic acid metabolism
1606900_at	TC45636	6.04493	5.61318	4.42421	8.73984	8.83257	6.66474	9.40616	9.45025	6.38947	8	P42732	30S ribosomal protein S13. chloroplast precursor (CS13)	3.89389E-65	protein metabolism	organelle organization and biogenesis	protein biosynthesis
1606913_at	TC46508	5.93549	6.45833	3.4337	10.2967	10.2947	7.17307	9.94913	9.69104	6.40497	8	Q5SGC9	(Q5SGC9_VITVI) Zeaxanthin epoxidase	2.5713E-176	secondary metabolism	response to endogenous stimulus	transport	lipid metabolism
1606924_a_at	TC38763	10.266	10.0696	8.80853	12.378	12.3175	11.0462	12.7779	12.6322	10.9388	8	P35135	Ubiquitin-conjugating enzyme E2-17 kDa (EC 6.3.2.19) (Ubiquitin-protein ligase) (Ubiquitin carrier protein)	7.53493E-83	protein metabolism
1606928_at	CF405527	7.58576	6.79648	5.76544	10.0056	10.3446	8.48182	10.771	11.0501	8.28437	8	Q9LVV3	Genomic DNA. chromosome 5. P1 clone:MNB8	6.02061E-34	biological process unknown
1606968_at	TC42870	9.32562	8.68412	7.01176	11.5521	11.7395	9.63371	11.9844	12.1003	10.2514	8	Q9M4R0	Ubiquitin conjugating protein	1.50385E-84	protein metabolism
1606969_at	TC45942	7.77842	6.07254	3.89653	10.3629	10.3944	5.31008	10.6875	10.5731	5.36674	8	Q7XJP3	Putative alcohol dehydrogenase	5.9598E-137	response to stimulus	development	generation of precursor metabolites and energy
1606996_s_at	TC45376	7.18244	6.54716	4.5533	10.6189	10.8761	8.19434	11.2997	11.2164	8.16487	8	Q4R1B3	PGR5	1.42176E-39	response to stimulus	photosynthesis
1607001_at	TC45213	10.8386	10.2162	8.52871	12.8231	13.1679	11.5107	13.7885	13.626	11.7879	8	Q676U1	Beta-tubulin	0	organelle organization and biogenesis
1607017_at	TC50934	5.30778	5.30481	2.52632	7.53272	8.64828	3.01902	8.49622	8.84252	2.65148	8	Q9LFH1	Hypothetical protein F4P12_170 (Hypothetical protein At3g53470/F4P12_170) (At3g53470)	1.98096E-38	biological process unknown
1607122_at	TC51295	6.71241	4.93486	2.99293	9.34291	9.09686	5.56809	9.4537	9.61523	4.5923	8	Q546G6	Homeodomain-leucine zipper protein HAT22	4.81619E-15	nucleobase, nucleoside, nucleotide and nucleic acid metabolism
1607162_s_at	TC45451	9.96655	8.68392	3.48836	13.4878	12.7848	8.31753	13.7752	13.5042	9.33564	8	Q5DNZ7	Putative proline-rich protein (Fragment)	4.77444E-89	cell wall organization and biogenesis
1607163_at	CF415171	8.16133	7.29133	5.54158	10.7995	11.2083	8.58495	10.4957	10.6941	8.31645	8	Q84P21	4-coumarate-CoA ligase-like protein	1.81485E-28	secondary metabolism	amino acid and derivative metabolism
1607272_at	TC46464	8.98422	7.51361	5.85878	11.5222	11.8236	10.2528	11.8837	12.1268	10.8426	8	Q944E5	Cellulose synthase-like protein OsCslA9	4.9072E-130	cell wall organization and biogenesis	carbohydrate metabolism
1607273_at	CA817598	5.78168	4.43395	3.31401	8.22427	8.91635	5.89728	8.99503	9.0669	6.0013	8	P82411	Plastid-specific 50S ribosomal protein 6. chloroplast precursor (PSRP-6)	3.02753E-20	protein metabolism	organelle organization and biogenesis	protein biosynthesis
1607284_at	TC40589	6.13082	5.02204	2.70718	8.75824	9.1412	6.01167	9.09874	9.23216	5.95486	8	Q7Y0Z9	Bell-like homeodomain protein 3 (Fragment)	3.121e-111	nucleobase, nucleoside, nucleotide and nucleic acid metabolism
1607338_at		8.59231	7.97716	5.09197	11.533	11.3223	8.47624	11.8384	11.1262	8.31402	8	Q7XJC0	Myo-inositol-1-phosphate synthase INO1	2.86594E-86	lipid metabolism	carbohydrate metabolism
1607354_at	TC49442	7.96306	5.5603	3.8942	11.1266	11.0062	7.82152	12.2831	11.9502	8.4833	8	O49285	F22K20.9 protein (Hypothetical protein At1g76990) (ACR3)	5.37125E-83	primary metabolism	response to endogenous stimulus
1607381_at	TC46303	4.30641	4.83492	3.34506	7.95989	8.06945	3.72072	8.24721	7.5127	3.20069	8	Q69NF7	Hypothetical protein OJ1531_B07.22	9.33575E-84	biological process unknown
1607425_at	TC47984	7.57126	7.03753	5.79188	10.1931	9.8585	8.42	10.5226	10.5751	9.1693	8	Q9LKK9	14-3-3 protein	3.6168E-126	response to stimulus	signal transduction
1607453_at	TC46971	8.03035	7.0958	5.08099	9.45053	10.2591	7.1404	10.7744	10.9086	6.97478	8	Q9SD79	Hypothetical protein F13G24.250	7.76944E-48	biological process unknown
1607482_at	TC38938	8.21683	8.15142	6.09276	11.0961	11.2972	9.9779	11.3499	11.0764	9.69012	8	Q76KW1	Glutathione S-transferase	4.2829E-90	response to stimulus
1607498_at	TC39491	9.2707	9.55526	7.69277	12.165	12.3694	10.941	12.2327	12.3182	11.1033	8	Q9LVJ1	Cucumisin-like serine protease; subtilisin-like protease (At3g14067)	4.12993E-30	protein metabolism
1607503_s_at	TC38370	12.6485	11.5732	10.4695	13.369	13.5654	11.9425	13.3423	13.8567	12.057	8	Q52QX4	Auxin-repressed protein-like protein ARP1	2.50077E-48	response to stimulus	response to endogenous stimulus
1607516_at	TC39719	5.69053	5.58541	4.1706	8.48588	8.21161	4.12709	9.75336	7.68509	4.82298	8	Q9LRC4	Oxygen evolving enhancer protein 1 precursor	5.6055E-161	photosynthesis	generation of precursor metabolites and energy
1607524_at	TC47269	7.30819	5.46371	3.96596	10.3827	9.98705	8.53376	11.0835	11.0198	8.54098	8	Q9LKZ5	Receptor-like protein kinase 2	8.72709E-77	protein metabolism	signal transduction
1607548_at	TC46111	5.41963	6.76015	3.69645	9.3267	9.58077	7.5611	9.49443	9.36798	6.97237	8	P93338	NADP-dependent glyceraldehyde-3-phosphate dehydrogenase (EC 1.2.1.9) (Non-phosphorylating glyceraldehyde 3-phosphate dehydrogenase) (Glyceraldehyde-3-phosphate dehydrogenase [NADP+]) (Triosephosphate dehydrogenase)	0	generation of precursor metabolites and energy	carbohydrate metabolism
1607579_at	TC48941	8.10356	7.7564	3.31989	10.3499	11.3114	6.358	11.7489	12.022	6.42041	8	Q5F2M9	Glutamate dehydrogenase 1 (EC 1.4.1.2)	3.1607E-139	amino acid and derivative metabolism
1607621_at	TC47226	6.86589	6.58862	3.85836	10.12	9.83498	8.3077	10.7513	10.0201	7.78196	8	Q9LYR6	Peptide transporter-like protein	1.82898E-91	transport
1607653_at	TC44725	8.19116	8.7673	5.30982	10.6691	10.8719	9.59114	11.4544	10.7965	9.23292	8	Q9SVD1	Hypothetical protein F22O6_120 (Hypothetical protein At3g52500). aspartyl protease family protein	7.73791E-66	protein metabolism
1607673_at	TC38642	7.44958	7.33082	4.49061	11.246	11.5385	7.8151	11.4059	10.7042	5.85138	8	Q07893	Protoporphyrin IX:Mg Chelatase	0	secondary metabolism	photosynthesis
1607678_at	CB972163	4.4165	3.07937	2.62729	6.98685	6.41691	2.62511	6.0559	6.14542	2.48463	8	Q5D1M3	Class III HD-Zip protein 4	6.1482E-104	nucleobase, nucleoside, nucleotide and nucleic acid metabolism
1607800_at	TC42004	5.57894	3.52946	2.69486	8.41156	7.41164	1.96931	9.4185	7.7365	2.06492	8	Q84WN3	Putative cytochrome c oxidoreductase	1.45428E-76	response to stimulus	transport	generation of precursor metabolites and energy
1607814_at	TC40483	2.92752	4.44411	2.77305	5.83182	5.89007	3.28319	4.43038	6.08568	3.44749	8	Q8RY64	AT4g37080/C7A10_280	1.7298E-111	biological process unknown
1607831_at	TC46859	7.84019	8.13931	5.58585	9.71944	10.1523	8.38037	10.6119	10.552	8.09265	8	Q5QM96	Rubisco subunit binding-protein beta subunit-like	1.78874E-77	photosynthesis	carbohydrate metabolism
1607832_at	TC40828	6.67624	5.46365	4.47488	8.66833	8.77535	7.36347	9.85361	10.2572	5.91532	8	Q9LDD1	Arabidopsis thaliana genomic DNA. chromosome 3. P1 clone: MGH6 (Hypothetical protein At3g12920/MGH6_3) (At3g12920)	6.32343E-70	biological process unknown
1607839_at	CF373193	5.46314	5.44549	3.86916	7.40184	8.09117	4.51857	8.55206	7.61924	3.39737	8	Q9LTA6	Retroelement pol polyprotein-like (Hypothetical protein) (At5g49665). zinc finger (C3HC4-type RING finger) family protein	6.94787E-55	protein metabolism
1607859_at	TC47825	6.61339	7.07916	5.46562	8.57059	9.04672	6.11748	9.37171	8.80462	6.28886	8	-	no hit
1607874_at	TC45117	11.3228	11.4084	9.47217	13.4664	13.4187	12.2981	13.599	13.4871	12.2245	8	Q8S862	Putative epimerase/dehydratase. Putative epimerase/dehydratase (GDP-mannose-3''.5''-epimerase)	0	carbohydrate metabolism
1607880_at	BQ793902	6.88224	6.75543	4.43548	10.8772	10.8413	7.55656	9.39172	10.7031	7.81322	8	Q9FF29	Receptor serine/threonine kinase	2.32773E-12	protein metabolism	signal transduction
1607943_at	TC38576	8.85884	8.12148	2.54481	12.5638	11.2093	4.16311	13.2344	11.8214	2.05875	8	Q5MBH8	Aquaporin	1.1343E-111	transport
1607957_a_at	TC39122	10.1075	8.76847	6.22179	10.8812	12.3573	7.09676	12.1407	12.9706	5.92729	8	Q9FKP1	Similarity to unknown protein (At5g17860/MVA3_210) cation exchanger	1.96915E-92	transport
1607961_at	TC38670	9.01427	7.83087	5.36539	11.2517	11.5174	7.91303	12.4486	12.0475	8.31796	8	P31336	Photosystem II 5 kDa protein. chloroplast precursor (PSII-T) (Light-regulated unknown 11 kDa protein)	1.71304E-25	photosynthesis	generation of precursor metabolites and energy
1607973_at	TC38620	11.1098	10.2891	9.04893	13.332	13.6301	12.1476	13.602	13.7733	12.2648	8	Q9ZTV9	MADS1	4.8735E-107	nucleobase, nucleoside, nucleotide and nucleic acid metabolism
1608000_at	TC38155	5.41663	3.9185	3.74805	7.68945	7.69911	6.34162	8.48099	8.17747	7.13257	8	Q6QY84	Photosystem II M protein	1.74461E-15	photosynthesis	generation of precursor metabolites and energy
1608019_s_at	TC45540	6.94092	7.52446	3.35453	8.89626	10.2647	3.07913	10.0635	10.9332	3.15633	8	O04002	CDSP32 protein (Chloroplast Drought-induced Stress Protein of 32kDa)	2.5244E-114	response to stimulus	transport	generation of precursor metabolites and energy
1608069_at	TC46018	7.96101	6.92467	4.75199	11.6579	11.2963	8.88605	12.089	11.1732	8.43127	8	Q9LU40	Emb|CAB10440.1 (Hypothetical protein At3g21190)	1.75121E-97	biological process unknown
1608073_s_at	TC39514	11.1105	10.8874	9.55937	12.9757	13.4449	11.7179	13.6764	13.71	12.031	8	-	no hit
1608098_at	TC49201	5.60869	5.73474	4.10008	8.89849	9.21743	7.85881	10.3551	9.77505	8.2639	8	Q8VX37	Putative potassium transporter	1.47358E-81	transport
1608099_at	TC40368	9.0476	7.6821	4.33537	11.0538	11.5869	7.50556	11.7547	12.1639	7.8834	8	Q43147	Cytochrome P450 85A1 (EC 1.14.-.-) (C6-oxidase) (Dwarf protein)	2.88893E-74	development	lipid metabolism
1608100_at	TC40018	10.2882	10.0934	7.86084	12.2716	12.2681	10.0225	13.3085	12.6772	10.2109	8	Q8S569	PEP carboxylase (Fragment)	1.5664E-134	generation of precursor metabolites and energy	carbohydrate metabolism
1608106_at	TC39711	6.12072	5.63752	4.57195	10.0751	10.9248	7.53372	10.8374	10.8602	7.53477	8	Q9STF2	Hypothetical protein T6H20.190	3.7036E-168	biological process unknown
1608132_at	TC39615	5.84353	4.22601	3.42609	7.7795	8.59091	5.31011	9.34564	9.58868	5.39762	8	Q9SD66	Hypothetical protein F13I12.120 (Hypothetical protein At3g47070)	3.46901E-14	biological process unknown
1608138_s_at	TC45084	12.1694	11.7349	9.81212	14.0084	13.9551	12.5536	14.1166	13.7462	11.9714	8	Q8S8Y3	ATP synthase alpha chain	9.8116E-177	transport	nucleobase, nucleoside, nucleotide and nucleic acid metabolism	generation of precursor metabolites and energy
1608180_at		8.52242	5.30589	4.10496	9.72067	8.61325	3.21687	9.21314	7.91763	3.57388	8	O23950	Endo-xyloglucan transferase (Fragment). Xyloglucan endotransglycosylase	3.04986E-98	cell wall organization and biogenesis	carbohydrate metabolism
1608204_at	TC44664	5.09741	3.00711	2.76507	8.6716	7.32999	2.45428	9.71922	8.00787	2.61614	8	O82480	RAC-like GTP binding protein ARAC7 (GTPase protein ROP9)	1.4999E-105	signal transduction
1608205_at	TC38714	8.12001	7.26869	5.26815	10.5527	11.0188	8.35416	11.431	11.3853	8.47006	8	Q43364	Elongation factor TuB. chloroplast precursor (EF-TuB)	0	protein biosynthesis
1608207_at	TC39409	10.2601	9.91196	5.8565	12.2014	11.8949	7.4738	12.4808	12.038	5.45329	8	Q84V96	Aldehyde dehydrogenase 1 precursor (EC 1.2.1.3)	1.6245E-133	carbohydrate metabolism
1608305_at	TC39840	8.9367	7.31258	4.07147	11.5734	11.3667	8.14621	11.9756	11.61	7.90665	8	Q9LS82	Gb|AAF04893.1	1.6562E-72	biological process unknown
1608311_at		5.73289	7.57631	2.60123	10.1467	10.1474	3.63521	11.2484	9.87058	4.72631	8	Q7M1K9	Chlorophyll a/b-binding protein (cab-11)	1.32906E-64	photosynthesis	generation of precursor metabolites and energy
1608376_at	TC39848	6.77695	5.96294	4.83419	8.8108	8.56838	6.6534	8.95737	8.67383	5.95915	8	Q9SX68	F11A17.10 protein (Putative ribosomal protein L18)	1.53557E-54	protein metabolism	organelle organization and biogenesis	protein biosynthesis
1608397_at	TC43962	5.65129	4.35737	3.99405	8.69798	8.32472	6.7118	8.69046	7.71784	5.64312	8	Q6LA43	Two-component response regulator-like APRR2 (Pseudo-response regulator 2) (TOC2 protein)	2.76845E-34	response to stimulus	signal transduction	nucleobase, nucleoside, nucleotide and nucleic acid metabolism
1608414_x_at		7.24025	7.08334	5.35949	9.07793	9.3045	6.1017	8.75636	8.67062	5.0992	8	-	no hit
1608437_s_at	TC45832	6.11668	6.08752	4.28917	9.17726	9.70859	6.94743	9.56827	9.56424	7.5345	8	Q8L713	Hypothetical protein (At1g73885 UDP-glucoronosyl/UDP-glucosyl transferase family protein)	1.40018E-40	carbohydrate metabolism
1608443_at	TC48592	7.08727	7.10061	5.53052	10.1821	10.5522	7.67246	11.1314	10.9071	7.94872	8	Q8H112	Hypothetical protein At4g22890	7.848e-127	biological process unknown
1608493_at	TC45342	11.2737	10.4684	8.05644	13.2533	13.0785	11.6198	13.4974	13.1419	11.5994	8	Q9SES4	Allergen-like protein BRSn20	3.80434E-52	response to stimulus
1608562_at	TC45378	8.09029	7.46863	5.70128	10.9533	11.4879	8.85986	11.8462	11.8876	9.94512	8	Q9M4D2	Chloroplast ferredoxin-NADP+ oxidoreductase precursor (EC 1.18.1.2)	0	photosynthesis	transport	generation of precursor metabolites and energy
1608586_at	TC45511	12.6121	10.1576	8.49007	14.1954	13.8367	10.8378	14.7127	13.7508	10.6811	8	Q08671	Peroxidase precursor (EC 1.11.1.7)	1.2364E-165	response to stimulus
1608704_at	TC47508	7.09156	6.14826	4.06966	9.873	10.1027	7.68781	9.82396	10.1603	7.85476	8	Q94FW7	Heme oxygenase 1	3.5145E-110	secondary metabolism
1608714_at	TC47027	6.84157	6.50282	4.40349	9.54585	10.027	7.36734	10.9879	10.9145	7.67141	8	Q9ZRG2	P-glycoprotein (Putative ABC transporter)	7.546e-128	transport
1608741_s_at		6.28049	6.20859	4.81077	9.66843	9.46665	8.08696	10.8258	9.41543	8.40674	8	Q9SP65	1-deoxy-D-xylulose-5-phosphate synthase	1.45966E-19	secondary metabolism	lipid metabolism
1608809_at	TC41919	6.07074	5.70546	2.7241	9.67087	9.446	2.41057	9.60414	9.21143	2.99733	8	Q7XSK0	OSJNBb0070J16.3 protein (OSJNBa0004N05.26 protein)	4.57073E-51	carbohydrate metabolism
1608822_at	TC39711	6.36066	6.57026	4.94276	8.45777	9.38236	5.76619	9.22191	9.41732	5.00212	8	Q9STF2	Hypothetical protein T6H20.190	3.7036E-168	biological process unknown
1608852_at	TC48754	4.83524	5.50133	3.00911	9.49483	8.52027	2.88898	6.952	8.25679	3.27215	8	Q9LW86	Probable sulfate transporter 3.4	1.1807E-131	transport
1608919_at	TC50851	4.99895	4.37486	2.74124	7.46134	7.76258	3.23324	8.94707	8.58638	4.11976	8	-	no hit
1608942_at	TC46819	5.56488	4.45021	3.78448	8.12337	8.2858	6.79135	8.69358	9.06268	6.58596	8	Q9ZUL4	Putative C2H2-type zinc finger protein	2.09292E-18	nucleobase, nucleoside, nucleotide and nucleic acid metabolism
1609044_at	TC45098	6.89668	8.53883	2.44094	10.793	11.1101	4.49974	11.5384	9.91773	3.49406	8	Q7M1K9	Chlorophyll a/b-binding protein (cab-11)	5.7929E-134	photosynthesis	generation of precursor metabolites and energy
1609063_at	TC38631	7.59119	5.88743	3.1075	9.8107	11.2817	3.936	11.5961	12.2754	3.2392	8	Q4VT47	RD22-like protein	2.25018E-73	response to stimulus
1609129_s_at	TC45585	9.42311	10.0954	6.2416	13.0939	12.4083	9.53148	13.3132	12.6776	10.3316	8	Q9C5D3	Hypothetical protein At5g63530 (copper chaperone (CCH)-related)	1.74958E-77	protein metabolism
1609157_at	TC48606	4.38789	4.49649	3.08272	8.03168	9.18558	3.56697	10.1998	9.60633	2.79008	8	Q8LAF8	Fatty acid elongase-like protein (Cer2-like)	5.79763E-33	lipid metabolism
1609159_at	TC48322	8.06319	7.77263	3.71784	10.0671	10.9095	5.54244	10.6134	10.4276	4.42663	8	Q9XGI7	Nicotianamine synthase (EC 2.5.1.43) (S-adenosyl-L-methionine:S-adenosyl-L-methionine:S-adenosyl-methionine 3-amino-3-carboxypropyltransferase) (Chloronerva)	3.949e-120	amino acid and derivative metabolism
1609174_at	TC40319	6.16649	6.73215	3.82384	9.6158	9.22058	7.20361	10.4585	9.67334	6.79621	8	Q9SE97	Formin-like protein AHF1 (Putative formin protein AHF1)	7.7247E-123	organelle organization and biogenesis
1609176_at	TC47981	8.92963	7.60725	4.37184	10.5818	10.6091	4.97772	11.7722	10.7837	4.10265	8	Q5SMT2	Hypothetical protein OJ1038_A06.31	6.87448E-20	biological process unknown
1609268_at	TC38309	10.7488	10.1342	7.81558	13.0492	12.6066	10.5837	13.6974	13.4559	11.2351	8	Q940B4	Hypothetical protein At4g26850	1.2699E-175	biological process unknown
1609310_at	TC45930	7.84555	8.21399	6.87022	10.9249	11.2601	9.95288	11.447	11.0486	9.5638	8	Q42961	Phosphoglycerate kinase. chloroplast precursor (EC 2.7.2.3)	0	photosynthesis	carbohydrate metabolism
1609320_x_at		10.536	9.37817	6.72893	13.4875	13.5612	11.4345	12.6544	13.2573	11.8367	8	-	no hit
1609335_at	TC49260	4.35794	3.25683	2.68753	7.3794	7.30959	3.49878	8.01878	8.17521	3.82372	8	Q6XGX7	Putative oxygen evolving enhancer protein (Fragment)	2.26675E-70	photosynthesis
1609401_at	TC46593	7.95296	9.44383	5.21323	10.6706	11.8056	5.64365	12.3096	11.6668	5.56303	8	Q9SX63	F11A17.15 protein	1.21842E-71	biological process unknown
1609479_s_at		7.00693	7.06991	5.96909	11.6441	11.3642	9.63651	12.3321	11.7445	9.84698	8	Q9M3I3	Ycf1 protein	2.49974E-35	photosynthesis	organelle organization and biogenesis
1609484_at	TC41419	6.79229	5.4399	2.50299	8.37427	8.12598	6.43229	8.92235	8.95421	4.036	8	Q6ZGS3	Putative basic-helix-loop-helix transcription factor	2.42367E-48	nucleobase, nucleoside, nucleotide and nucleic acid metabolism
1609526_at	TC44669	6.96048	6.73148	5.00276	9.32162	9.58168	8.12494	10.7164	9.95116	6.83161	8	O65709	Hypothetical protein AT4g19380. long chain fatty alcohol oxidase (AT3g23410/MLM24_23)	2.18026E-84	lipid metabolism
1609549_at	TC40218	8.49388	7.98962	6.52399	11.6189	11.7364	10.5495	12.0663	11.9915	10.6187	8	Q42767	Acetohydroxyacid synthase (EC 4.1.3.18)	8.0704E-170	amino acid and derivative metabolism
1609550_s_at	TC45359	10.0446	9.90241	8.89653	11.7731	12.0848	10.8596	12.4021	12.714	11.6094	8	Q6K771	Putative 40S ribosomal protein S8	2.6362E-107	protein metabolism	organelle organization and biogenesis	protein biosynthesis
1609552_at	TC46767	3.6006	4.06307	3.03052	7.04228	7.66284	4.30577	8.88063	8.55001	3.11194	8	Q6ZXH6	Putative cytochrome P450 (Fragment)	1.73063E-48	transport	generation of precursor metabolites and energy
1609566_at	TC40647	7.46627	7.07017	4.74869	11.4221	11.6535	9.00174	9.67264	10.1564	8.61427	8	Q9S745	Hypothetical protein F22O6_190 (Phytoalexin-deficient 4 protein)	1.35288E-76	response to stimulus
1609568_at	TC38991	4.44414	3.35865	3.19846	8.94585	8.40527	5.09522	8.75228	9.11476	4.2293	8	O78327	Transketolase 1	0	carbohydrate metabolism
1609632_s_at	CF510703	5.06963	4.10292	3.07403	8.45038	9.65191	2.71028	8.98671	9.64393	2.62948	8	-	no hit
1609652_s_at	TC46464	11.3385	10.1576	8.20295	13.3392	13.4271	12.3243	13.6442	13.6789	12.568	8	Q944E5	Cellulose synthase-like protein OsCslA9	4.9072E-130	cell wall organization and biogenesis	carbohydrate metabolism
1609700_at	TC46890	6.64796	6.32598	4.15235	9.09791	8.78185	6.4282	9.13412	8.98116	7.55796	8	Q40517	Mitogen-activated protein kinase homolog NTF3 (EC 2.7.1.37) (P43)	0	protein metabolism	signal transduction
1609710_at	TC38902	7.67202	7.62476	2.75674	9.58067	9.33308	6.04167	10.9573	10.0129	5.79395	8	Q9SGZ8	F28K19.24 (Hypothetical protein At1g78020. senescence-associated protein-related)	1.39109E-31	development
1609711_s_at	TC46831	5.96877	6.14032	5.0906	9.61688	9.7821	8.56025	10.4689	10.5526	9.40888	8	Q9ZW37	Expressed protein (Hypothetical protein At2g29590thioesterase family protein)	6.81859E-42	primary metabolism
1609737_at	TC48548	5.25438	4.67593	3.53784	7.32299	6.93173	4.0219	9.6329	8.40237	4.0713	8	Q9FXA4	Hypothetical protein F14J22.1	4.4957E-64	biological process unknown
1609761_a_at	TC40757	6.55171	6.03078	4.76302	8.60118	8.49924	7.12186	8.87648	8.57577	6.56025	8	Q56X96	Cyclopropyl isomerase	6.4771E-137	lipid metabolism
1609780_at	TC47621	8.16486	7.92021	6.10061	11.1462	10.9972	9.43673	11.2942	11.094	9.63742	8	Q94E74	Putative ER6 protein. Ethylene-responsive protein	5.74048E-33	response to stimulus	response to endogenous stimulus
1609784_s_at	TC45610	4.6855	4.3225	3.20308	8.02234	8.40483	4.5045	9.03087	9.34812	4.62925	8	Q9ZUC1	Quinone oxidoreductase-like protein At1g23740. chloroplast precursor (EC 1.-.-.-)	4.095e-148	photosynthesis	transport	generation of precursor metabolites and energy
1609790_at	TC41382	3.68583	2.28024	2.28259	6.13351	5.53917	2.28176	7.9703	4.9635	2.98492	8	Q9LLC2	Xyloglucan endotransglycosylase XET2 (EC 2.4.1.207)	5.63612E-93	cell wall organization and biogenesis	carbohydrate metabolism
1609819_s_at	TC45995	9.66914	8.1219	7.51986	12.1326	11.8387	10.5077	12.6183	12.0977	11.0435	8	P51119	Glutamine synthetase cytosolic isozyme 2 (EC 6.3.1.2) (Glutamate--ammonia ligase)	0	amino acid and derivative metabolism
1609848_at	TC46116	10.079	9.94026	8.80956	12.3216	12.6327	11.3178	12.4885	13.0495	11.6773	8	Q9ZNS1	40S ribosomal protein S7	8.3386E-86	protein metabolism	organelle organization and biogenesis	protein biosynthesis
1609874_at	TC43754	8.02696	6.00253	4.19541	9.62438	10.5269	7.11797	11.3275	11.3432	7.04011	8	Q6R3R2	CONSTANS-like protein CO1	1.80444E-76	nucleobase, nucleoside, nucleotide and nucleic acid metabolism
1609893_at	TC38517	13.0795	11.274	9.77077	13.7274	13.7119	12.4843	14.2793	13.8812	11.8914	8	O24040	LTCOR11	1.62223E-36	response to stimulus	response to endogenous stimulus	development
1609900_at	TC39998	5.68367	5.81709	4.4781	10.4746	9.80684	2.97921	7.67475	6.85723	4.18157	8	Q6E593	Benzoyl coenzyme A: benzyl alcohol benzoyl transferase (Benzoyl-CoA:benzyl alcohol/phenylethanol benzoyltransferase)	3.1875E-159	secondary metabolism
1609915_at	TC42416	7.16353	6.14871	4.82395	9.53159	9.273	7.98925	9.33891	9.7125	8.63924	8	O65759	Histone H2A	1.37362E-68	protein metabolism	organelle organization and biogenesis	nucleobase, nucleoside, nucleotide and nucleic acid metabolism
1609931_at	TC41049	7.65905	6.00656	4.25136	9.17072	9.63839	5.40458	10.3568	10.3532	4.87335	8	O48717	Expressed protein (At2g26500/T9J22.17) (Hypothetical protein) (At2g26500 cytochrome b6f complex subunit (petM). putative)	4.76354E-33	protein metabolism	photosynthesis	transport	generation of precursor metabolites and energy
1609932_at	TC39326	7.05266	5.93809	5.45185	10.4136	9.82324	7.28636	10.0575	8.7851	7.36366	8	Q6JJ29	Prephenate dehydratase	0	amino acid and derivative metabolism
1609990_at	TC39828	8.64599	7.7828	3.81687	10.9939	11.0326	7.64249	8.66173	8.33603	6.0553	8	Q6TKQ3	Putative ethylene response factor ERF3b	1.4453E-123	response to stimulus	response to endogenous stimulus	nucleobase, nucleoside, nucleotide and nucleic acid metabolism
1610039_s_at	TC38211	10.6892	10.7491	8.85073	14.109	14.0308	12.1705	14.5884	14.1896	12.0738	8	Q9MU41	ATP synthase beta subunit	0	transport	nucleobase, nucleoside, nucleotide and nucleic acid metabolism	generation of precursor metabolites and energy
1610073_at		12.4804	9.7656	3.92728	12.5459	12.6522	8.76353	13.0656	13.0603	8.99795	8	Q84JX3	Putative xyloglucan endotransglycosylase	2.40621E-83	cell wall organization and biogenesis	carbohydrate metabolism
1610090_at	TC43446	4.61579	4.31676	3.12113	8.48109	8.35748	6.9895	8.938	8.42756	7.10257	8	Q7XPT5	OSJNBa0083N12.5 protein	5.24204E-14	biological process unknown
1610134_at	TC40757	5.48711	5.33147	3.83675	7.87217	7.54263	6.18323	7.83625	8.15744	6.4555	8	Q56X96	Cyclopropyl isomerase	6.4771E-137	lipid metabolism
1610136_a_at	TC47081	6.72958	7.13549	6.00658	10.3177	10.5064	9.30213	11.3657	11.3259	10.0003	8	Q43467	Elongation factor Tu. chloroplast precursor (EF-Tu)	2.0839E-144	protein biosynthesis
1610138_at	TC51542	8.97017	7.51921	6.59735	11.495	11.2638	9.58305	11.8564	11.6448	9.87267	8	Q5HZ39	At4g27460	2.51624E-49	biological process unknown
1610187_a_at	TC47632	5.65689	6.25959	5.09667	7.71986	7.80903	5.88906	8.68728	7.77281	5.7691	8	Q9FL03	SCARECROW gene regulator	1.1116E-110	nucleobase, nucleoside, nucleotide and nucleic acid metabolism
1610245_at	TC39488	6.57473	5.63338	4.10328	10.161	9.15027	2.67134	10.9844	7.15514	2.31372	8	Q41424	Chlorophyll a/b binding protein	1.8477E-136	protein metabolism	photosynthesis	generation of precursor metabolites and energy
1610258_at	TC49039	6.9203	7.39468	4.9557	11.3781	11.549	8.0805	12.79	11.847	8.98742	8	Q9FZD2	T1K7.16 protein (Hypothetical protein At1g26470)	1.72966E-33	biological process unknown
1610262_s_at		7.28845	5.41622	4.29606	10.5377	11.1866	4.48509	11.9581	12.0457	4.88932	8	-	no hit
1610268_s_at	TC46269	8.79079	8.09423	6.38512	11.7581	11.2804	9.38656	11.5705	11.4283	9.83595	8	O48521	Hypothetical protein At2g42130	1.3429E-101	biological process unknown
1610310_at	TC47641	7.3107	8.03949	5.84851	10.6808	10.5754	7.49687	7.63656	7.88278	5.29764	8	Q9LQU5	Nudix hydrolase 18. mitochondrial precursor (EC 3.6.1.-) (AtNUDT18)	4.91293E-65	response to stimulus	response to endogenous stimulus	nucleobase, nucleoside, nucleotide and nucleic acid metabolism
1610360_at	TC38699	9.49171	8.5591	4.8331	10.9865	11.013	7.04372	11.4048	10.8614	5.80503	8	Q6Q9W1	Ultraviolet-B-repressible protein	2.46882E-36	response to stimulus	photosynthesis
1610422_at	TC46640	8.54172	7.87815	3.41398	10.0526	11.2339	5.74865	11.7508	11.7294	4.86806	8	Q9SCU1	Hypothetical protein T18N14.50 (AT3g51670/T18N14_50)	0	transport
1610425_at	TC50117	5.63615	3.90263	3.66786	9.04037	9.13237	5.50926	10.0969	9.72541	6.22289	8	-	no hit
1610481_at	TC40641	8.13916	7.68922	5.97081	11.3781	11.7851	9.33765	12.6073	12.2735	9.95002	8	Q5WA73	Hypothetical protein P0681F10.43	1.08204E-63	protein metabolism
1610525_at	TC46712	5.55782	5.23181	3.2153	8.37963	8.45006	5.20409	9.18517	9.05248	5.86677	8	Q9C6J0	Hypothetical protein F8A12.12	3.19932E-56	biological process unknown
1610527_at	TC38597	7.97991	6.00182	2.94332	10.4155	10.2068	6.36118	11.1133	10.3101	4.75167	8	Q84QH3	Putative sorbitol transporter	0	transport
1610544_s_at	TC38482	9.43952	8.88453	7.11214	11.812	11.9122	10.1382	12.8528	12.4461	10.7716	8	O04616	A_IG002N01.18 protein (Hypothetical protein AT4g01150) (AT4g01150/F2N1_18)	1.12002E-47	biological process unknown
1610547_at	TC46691	6.57827	4.86214	3.25536	9.77315	10.3105	3.60639	11.0882	10.9102	3.04124	8	Q9T048	Putative disease resistance protein At4g27190	8.91449E-34	response to stimulus
1610555_at	TC41150	5.0612	4.04701	3.35941	7.48139	7.44984	5.98648	8.70614	8.70829	6.57293	8	Q8LB29	Hypothetical protein	3.28957E-19	biological process unknown
1610562_at	TC40089	5.67823	3.85633	3.2742	8.25917	7.9167	6.34347	8.64146	8.24533	5.40862	8	Q949Y8	Hypothetical protein At2g39130. Putative amino acid transport protein	4.6944E-107	transport
1610647_at	TC40710	5.81893	5.0374	4.00927	8.63938	8.87246	6.26523	9.03411	9.10795	5.40101	8	Q9FR37	Amidase (At1g08980/F7G19_15)	3.8945E-152	response to stimulus	secondary metabolism	response to endogenous stimulus
1610655_at	TC41027	5.97633	4.87312	3.79615	8.52431	8.6906	5.77411	9.41689	9.71014	5.56591	8	Q9LFP0	Putative adenine phosphoribosyltransferase	3.90448E-82	organelle organization and biogenesis	nucleobase, nucleoside, nucleotide and nucleic acid metabolism
1610657_at	TC39399	10.1734	9.4988	4.40859	11.9533	12.251	8.5233	13.548	12.9505	8.55957	8	Q6L452	Putative HD-zip protein	5.3808E-122	nucleobase, nucleoside, nucleotide and nucleic acid metabolism
1610679_at	TC39294	7.8972	6.69323	3.99175	10.4411	9.44677	5.78251	10.0484	8.4353	4.87561	8	Q9SN23	LOB domain protein 38	8.53692E-65	development
1610728_at	TC45063	11.8051	11.1284	9.51675	14.2228	14.1071	12.5539	14.7474	14.5562	13.1159	8	Q8L6A3	Putative ribosomal protein L2 (Fragment)	1.57996E-89	protein metabolism	organelle organization and biogenesis	protein biosynthesis
1610865_at	TC43877	7.5744	5.55127	3.61147	10.01	9.36133	3.55123	11.307	10.9392	3.51286	8	Q654E0	Hypothetical protein OSJNBa0009J19.26	4.77624E-22	biological process unknown
1610880_s_at	CF371851	8.23407	5.11196	3.06987	9.15242	9.48361	2.35173	9.90154	9.34998	2.28127	8	O22190	Indole-3-acetic acid-amido synthetase GH3.3 (EC 6.3.2.-) (Auxin-responsive GH3-like protein 3) (AtGH3-3)	1.77795E-33	response to stimulus	response to endogenous stimulus
1610883_at	CD797323	6.43127	6.38999	5.15619	9.82024	9.66979	7.98995	10.8825	10.2929	8.47645	8	-	no hit
1610982_at	TC38138	9.34197	6.98448	4.46674	12.174	11.7394	8.84519	12.8998	12.0537	8.06303	8	Q5PXH0	Aquaporin vitis	6.3118E-141	transport
1611065_at	TC46181	7.26068	6.90943	5.46464	10.3775	10.3769	7.976	11.1381	11.0753	8.77548	8	Q9SYZ4	Hypothetical protein AT4g34290	1.08483E-42	biological process unknown
1611069_at	TC48705	7.27556	5.12689	4.06286	7.54784	8.38624	5.1095	9.98328	9.89422	4.85385	8	-	no hit
1611099_at	TC39821	7.24189	5.51979	2.41608	10.2117	9.03263	2.60666	11.9377	9.38335	2.51574	8	Q94D97	Nodulin-like protein	1.7165E-133	response to stimulus
1611129_s_at	TC47103	6.61512	6.28145	5.11216	10.8256	10.6205	9.30288	11.1062	10.8734	9.64718	8	Q8LF20	Putative clathrin assembly protein At2g25430	1.50262E-75	organelle organization and biogenesis	transport
1611147_at	TC40862	5.47083	4.10782	3.10371	8.65504	8.72192	4.36289	10.3397	9.07129	4.19971	8	-	no hit
1611214_at	TC43629	8.2682	8.01353	2.37158	11.6454	10.4665	1.92327	12.3301	10.5482	2.07508	8	-	no hit
1611257_a_at	TC40527	7.43793	8.06815	6.91753	10.8793	11.2325	9.93182	11.06	11.9662	10.3268	8	P50287	L-asparaginase (EC 3.5.1.1) (L-asparagine amidohydrolase)	4.2497E-142	protein metabolism	amino acid and derivative metabolism
1611326_at	TC40715	8.68051	8.5664	3.88154	11.5865	10.8758	7.8725	11.2606	11.48	8.23493	8	Q9LEG2	Putative sugar transporter	9.9652E-103	transport
1611364_at	TC38677	9.17405	8.17464	4.48678	11.9158	11.5528	7.05212	12.7389	11.7265	7.48518	8	Q9XQB4	Photosystem I reaction center subunit III	3.82556E-97	photosynthesis	generation of precursor metabolites and energy
1611382_at	TC42356	6.25121	4.58958	2.65659	9.26401	8.35707	2.94749	8.76076	8.7459	2.4911	8	Q945M8	AT4g31460/F3L17_30. ribosomal protein L28 family protein	7.70453E-60	protein metabolism	organelle organization and biogenesis	protein biosynthesis
1611388_s_at	TC49039	7.07463	7.56129	5.70594	10.7891	11.1375	8.06715	12.2998	11.1674	8.12887	8	Q9FZD2	T1K7.16 protein (Hypothetical protein At1g26470)	1.72966E-33	biological process unknown
1611390_a_at	TC39148	4.80734	3.09436	2.78396	8.88482	8.55302	2.89496	8.75275	7.36391	2.46626	8	Q8RW16	Aux/IAA protein Auxin-regulated protein	2.92496E-98	response to stimulus	protein metabolism	response to endogenous stimulus	protein biosynthesis
1611421_at	TC48766	6.78813	5.67629	4.12404	10.5536	10.2322	8.32465	11.0925	10.3832	8.22059	8	Q5N6W2	ABC1-like	6.98032E-40	protein metabolism
1611515_s_at	TC38374	8.93819	8.24448	5.89882	11.1621	10.9735	8.99218	11.9239	11.2018	9.00947	8	Q7XA96	Photosystem I psaH protein	2.77625E-61	photosynthesis	generation of precursor metabolites and energy
1611579_at	TC42826	9.66921	9.15005	4.51114	11.8337	12.5467	8.19441	12.8645	12.8901	7.73151	8	Q84WQ1	Hypothetical protein At5g19090 (Fragment)	9.99336E-18	biological process unknown
1611580_at	TC39306	7.13036	5.62377	3.23235	9.74851	10.1421	6.90172	10.8038	10.9549	6.81463	8	Q9FI47	Arabidopsis thaliana genomic DNA. chromosome 5. TAC clone:K3K7 (Hypothetical protein At5g51010)	9.92308E-46	biological process unknown
1611582_s_at	TC45212	9.1573	9.55929	6.68999	11.7969	12.1035	10.323	12.6948	12.2083	10.2774	8	Q02060	Photosystem II 22 kDa protein. chloroplast precursor (CP22)	9.5699E-110	photosynthesis	generation of precursor metabolites and energy
1611613_at	TC45440	10.8434	10.037	5.38086	12.9911	13.1557	8.65335	13.4193	13.0891	7.66722	8	Q9S944	Vacuolar invertase 1. GIN1	5.7348E-159	carbohydrate metabolism
1611657_at	TC41426	7.11696	6.76079	3.32791	10.8006	10.4327	7.16067	10.5207	9.7499	6.71694	8	Q69VA2	Putative leucine rich repeat protein	9.051e-137	biological process unknown
1611711_at	TC40933	6.2112	2.69958	2.62854	8.82583	7.68268	2.23528	10.2426	8.60412	1.9595	8	Q8L5K8	Orcinol O-methyltransferase	8.3969E-125	secondary metabolism	amino acid and derivative metabolism
1611733_s_at	TC45056	10.6375	10.2145	6.70614	13.0295	13.3426	10.3146	13.8166	13.6884	10.4684	8	Q70PN9	Putative photosystem I reaction centre PSI-D subunit precursor	2.63235E-92	photosynthesis	generation of precursor metabolites and energy
1611739_at	TC47607	7.11131	6.19388	2.69248	10.5652	9.76648	2.24228	10.8421	10.5855	2.44907	8	Q69P73	Putative elicitor-inducible cytochrome P450	1.36947E-24	response to stimulus	transport	generation of precursor metabolites and energy
1611800_at	TC46623	6.83754	6.29129	3.44965	8.33646	9.02324	4.4201	7.6753	8.58035	3.31039	8	Q9MBD6	Ntdin. a tobacco senescence-associated gene	8.08855E-47	development
1611860_at	TC38592	6.01869	7.26144	4.12676	9.8208	10.1719	3.95529	11.1202	9.31042	2.93132	8	Q9XQB6	Chlorophyll a/b-binding protein CP24	1.1233E-130	protein metabolism	photosynthesis	generation of precursor metabolites and energy
1611910_s_at		8.65169	8.055	3.30107	10.4966	10.4153	7.08151	4.71872	4.77258	2.99938	8	Q6TKQ3	Putative ethylene response factor ERF3b	7.2614E-124	response to stimulus	response to endogenous stimulus	nucleobase, nucleoside, nucleotide and nucleic acid metabolism
1611914_at	TC48980	6.28048	5.96431	4.73736	9.13995	8.99448	7.63976	9.12267	9.13753	7.99277	8	O23322	RNA polymerase II fifth largest subunit like protein	2.49409E-54	nucleobase, nucleoside, nucleotide and nucleic acid metabolism
1611924_at	TC45369	7.80859	7.41663	4.40427	10.3935	10.6365	6.70344	11.4476	10.5844	6.44334	8	Q646H3	Chloroplast photosystem I reaction center V (Fragment)	4.24623E-55	photosynthesis	generation of precursor metabolites and energy
1611933_at	TC47028	5.84805	5.39929	3.90584	8.51329	8.61953	5.66826	8.77466	8.9779	5.97635	8	P82277	Plastid-specific 30S ribosomal protein 2. chloroplast precursor (PSRP-2)	7.01E-70	protein metabolism	organelle organization and biogenesis	protein biosynthesis	nucleobase, nucleoside, nucleotide and nucleic acid metabolism
1612001_s_at	TC43261	7.55284	4.89793	3.498	8.81792	9.07557	3.2666	9.4238	9.06514	2.12169	8	Q6QUQ3	Auxin and ethylene responsive GH3-like protein	6.6733E-111	response to stimulus	response to endogenous stimulus
1612005_s_at	TC38211	7.87122	7.82417	6.13618	11.7574	11.6502	9.51083	12.7535	12.2804	9.52129	8	Q9MU41	ATP synthase beta subunit	0	transport	nucleobase, nucleoside, nucleotide and nucleic acid metabolism	generation of precursor metabolites and energy
1612030_at	TC45623	8.53004	3.11913	2.6424	11.7415	9.78205	2.63213	12.8018	9.37117	2.85386	8	Q9STQ3	Hypothetical protein T25K17.130 (Hypothetical protein AT4g26320) (Arabinogalactan protein)	1.07323E-12	cell wall organization and biogenesis
1612043_at	TC48684	6.62684	6.43554	5.23975	9.74229	9.65398	8.1882	10.0028	10.1013	8.6006	8	Q5U8L7	BHLH transcription factor	1.44425E-78	nucleobase, nucleoside, nucleotide and nucleic acid metabolism
1612045_at	BQ800241	4.7496	4.00324	2.8605	7.39389	7.03906	5.34912	7.19237	7.12545	4.00245	8	Q8GY71	Hypothetical protein At4g15450/dl3768w (At4g15450 senescence/dehydration-associated protein-related)	6.91941E-81	development
1612085_at	TC39229	5.59888	4.35119	3.16706	8.92087	9.00567	3.52687	10.7082	9.76406	4.22189	8	Q41387	Photosystem II reaction center W protein. chloroplast precursor (PSII 6.1 kDa protein)	2.52363E-40	photosynthesis	generation of precursor metabolites and energy
1612090_s_at	TC45186	7.81806	4.11969	2.39553	10.2505	9.93809	3.92406	10.7406	11.0806	4.09118	8	Q9ZRA4	Auxin-binding protein ABP19a precursor	1.7548E-88	response to stimulus	response to endogenous stimulus
1612135_at	TC44811	4.78292	3.55395	2.57591	7.00808	7.67131	3.65822	8.28984	8.08841	3.77304	8	Q8GWZ0	Hypothetical protein At5g58960/k19m22_160	1.3823E-110	biological process unknown
1612161_s_at	TC47984	8.53388	7.45561	6.55478	11.7399	11.3532	9.93697	12.3624	12.1766	10.9576	8	Q9LKK9	14-3-3 protein	3.6168E-126	response to stimulus	signal transduction
1612180_at	TC51304	7.53092	7.18226	3.73768	9.54323	9.95313	3.69598	11.2036	10.834	3.05276	8	Q6L8T9	Auxin response factor 5	1.23818E-64	response to stimulus	protein metabolism	response to endogenous stimulus	protein biosynthesis
1612192_s_at	TC38763	10.7193	10.3076	8.92683	13.1136	13.1037	11.7841	13.6252	13.5067	12.238	8	P35135	Ubiquitin-conjugating enzyme E2-17 kDa (EC 6.3.2.19) (Ubiquitin-protein ligase) (Ubiquitin carrier protein)	7.53493E-83	protein metabolism
1612199_s_at	TC45583	9.64885	9.78118	5.80865	12.7016	12.198	9.59062	12.7633	12.0904	10.2926	8	Q9C5D3	Hypothetical protein At5g63530 (copper chaperone (CCH)-related) ATFP3	2.6083E-103	response to stimulus	protein metabolism	transport
1612244_s_at	TC38281	12.1167	11.4048	9.35973	13.1994	13.4488	11.6816	13.5881	13.6174	11.7395	8	Q9M7B0	Putative aquaporin PIP2-2	2.4002E-158	transport
1612273_at	TC45104	11.5379	12.737	5.61847	14.5409	14.4735	8.732	14.6803	14.227	8.97509	8	Q32291	Chlorophyll A/B binding protein precursor	3.0817E-142	protein metabolism	photosynthesis	generation of precursor metabolites and energy
1612328_at	TC39063	8.37259	7.8472	4.27659	10.8181	10.3173	5.1619	10.6464	11.0156	6.40806	8	Q7XYW5	Seed specific protein Bn15D1B	2.47449E-22	development
1612334_at	TC51675	4.79858	5.22927	3.74434	7.12115	6.96516	5.15587	5.06311	5.68448	3.46662	8	Q9SIV0	Putative tyrosine aminotransferase (ROOTY/SUPERROOT1)	4.507e-79	amino acid and derivative metabolism
1612354_at	TC46474	9.32067	9.06499	7.08873	10.8638	11.4307	9.33867	11.8403	11.8122	9.77388	8	Q94JU2	AT3g28050 nodulin MtN21 family protein	4.8202E-118	response to stimulus
1612362_at	TC41970	5.65953	5.21211	3.29683	8.4136	8.44305	4.13567	8.93658	8.23057	2.95757	8	Q6SS00	YABBY-like transcription factor GRAMINIFOLIA	3.05741E-69	nucleobase, nucleoside, nucleotide and nucleic acid metabolism
1612366_at	CF512107	5.53337	5.65801	4.05017	8.58015	8.75437	6.14191	8.79463	8.47945	5.94749	8	O22609	Protease Do-like 1. chloroplast precursor (EC 3.4.21.-)	3.77218E-70	protein metabolism
1612383_at	CF608082	4.3055	3.37264	3.40941	8.30577	7.75723	5.05537	7.85963	7.184	4.12551	8	Q6ZJR8	Putative oxysterol binding protein	6.59362E-40	transport	lipid metabolism
1612384_s_at	TC46951	8.39746	8.05715	6.57579	10.9989	11.1768	9.80194	11.044	11.2306	10.0259	8	Q8H2B9	60s acidic ribosomal protein	1.08419E-46	protein metabolism	organelle organization and biogenesis	protein biosynthesis
1612386_at	TC47380	7.44631	5.45408	3.43503	9.97596	9.87222	6.89336	9.48749	9.38083	4.68109	8	Q6XL72	Cytochrome P-450-like protein (Fragment)	2.6945E-99	transport	generation of precursor metabolites and energy
1612444_at	TC38484	8.66652	6.65738	4.4834	12.157	11.5429	6.59305	13.374	12.5182	5.05244	8	Q9SSK9	MLP-like protein 28	1.67942E-40	response to stimulus
1612566_at	TC38304	12.9527	12.9469	11.1705	14.07	14.4841	12.719	14.7823	15.0197	13.3505	8	Q677H6	ADP-ribosylation factor (Fragment) (EC 3.6.5.2)	3.3867E-99	signal transduction	transport
1612576_at	TC39944	6.22941	5.54594	4.27731	8.61456	8.99178	7.55747	8.83223	9.3774	7.86903	8	Q75GK2	Putative single-strand binding protein	2.9023E-68	nucleobase, nucleoside, nucleotide and nucleic acid metabolism
1612607_at	TC46747	3.88912	4.03298	2.4814	8.72044	8.12041	3.87485	10.3771	8.68084	3.88626	8	Q9LX31	Tetrapyrrole-binding protein. chloroplast precursor (Genomes uncoupled 4)	2.04391E-72	secondary metabolism	photosynthesis
1612617_s_at	TC40609	5.61449	5.51864	3.83069	9.2857	9.48031	7.37568	8.76401	8.74055	7.44798	8	-	no hit
1612627_at	TC42201	6.08534	4.61557	3.23071	7.96076	7.46446	4.55416	5.76432	6.22294	2.69295	8	Q6TN17	Gibberellin 2-oxidase	5.7003E-121	secondary metabolism	lipid metabolism
1612645_at	TC45631	5.06882	3.85887	3.29328	8.12576	8.59899	5.79573	8.19124	8.61255	4.6487	8	P32980	ATP synthase delta chain. chloroplast precursor (EC 3.6.3.14)	1.73045E-80	transport	nucleobase, nucleoside, nucleotide and nucleic acid metabolism	generation of precursor metabolites and energy
1612672_at	TC50564	6.80133	4.59681	4.09926	9.2752	8.54218	3.70697	9.65215	9.13985	3.02709	8	Q42936	Pectin methylesterase precursor (EC 3.1.1.11) (Fragment)	7.13184E-71	cell wall organization and biogenesis	carbohydrate metabolism
1612686_at	TC48806	6.77133	6.61749	5.56594	9.8335	9.70665	8.31308	8.83163	9.24753	7.78734	8	Q5NDD2	Putative MYB transcription factor	6.02517E-84	nucleobase, nucleoside, nucleotide and nucleic acid metabolism
1612699_at	BQ798614	6.95824	7.27589	3.79768	9.36448	10.2116	6.97729	10.6567	11.0741	6.53541	8	Q9XIA5	Similar to ethylene-forming-enzyme-like dioxygenase	5.02837E-29	response to stimulus	secondary metabolism	response to endogenous stimulus	development
1612718_s_at		5.77459	5.93811	3.98927	9.32932	9.48789	8.21093	9.99347	9.98567	8.80644	8	-	no hit
1612836_at	TC39167	8.68066	6.8529	6.77746	11.0654	10.6932	9.30488	10.8652	10.7288	8.70492	8	Q9S943	Vacuolar invertase 2. GIN2	1.4033E-155	carbohydrate metabolism
1612840_a_at	TC39124	10.2383	8.86973	6.27586	10.9493	12.3303	6.94815	12.1542	13.0085	6.24066	8	Q9LQR0	LOB domain protein 1	1.28608E-30	development
1612873_at	TC39386	10.2017	9.70453	4.55237	12.342	12.0697	7.6327	12.8352	12.127	7.70058	8	O49607	Subtilisin proteinase-like (Putative subtilisin serine protease) (Putative subtilisin serine proteinase)	2.29337E-21	protein metabolism
1612880_s_at	TC48685	5.35886	4.33574	3.13847	7.63416	8.76522	2.80887	9.82698	9.50431	2.97936	8	Q9SCY2	FKBP-type peptidyl-prolyl cis-trans isomerase 3. chloroplast precursor (EC 5.2.1.8) (PPIase) (Rotamase) (AtFKBP13) (FK506 binding protein 1)	3.69276E-68	protein metabolism
1612886_at	TC42650	3.47182	2.34326	2.17235	6.21967	5.44822	2.75455	4.86448	2.1682	1.56568	8	Q7Y067	Plasma membrane H+-ATPase	5.9048E-169	transport
1612981_at		7.97829	7.23193	3.08244	10.622	11.2515	8.21493	10.5188	11.9856	7.29041	8	Q8H6N0	Beta-tubulin 1	9.5964E-149	organelle organization and biogenesis
1613017_s_at	TC38309	10.5187	9.46109	7.3006	13.7302	13.5204	10.7485	14.028	13.6129	10.707	8	Q940B4	Hypothetical protein At4g26850	1.2699E-175	biological process unknown
1613102_s_at	TC38505	8.98899	8.45233	5.31949	10.8627	11.6696	8.2428	11.8238	11.8867	8.16176	8	P26302	Phosphoribulokinase. chloroplast precursor (EC 2.7.1.19) (Phosphopentokinase) (PRKase) (PRK)	0	photosynthesis	carbohydrate metabolism
1613132_s_at		10.3873	7.7861	6.14952	12.8079	12.5904	9.77188	13.6286	12.8058	10.0413	8	Q9FXL6	Secretory peroxidase	1.35553E-55	response to stimulus
1613152_at	TC47399	7.84352	8.05368	4.79178	11.2248	11.2223	8.20207	12.4512	11.4578	8.37655	8	Q8LDZ6	Similar to gb|Z84386 anthranilate N-hydroxycinnamoyl/benzoyltransferase from Dianthus caryophyllus	7.05342E-65	secondary metabolism	amino acid and derivative metabolism
1613167_s_at	TC38803	8.86067	8.10679	6.03555	11.3257	12.0508	8.05235	12.1856	12.1704	7.84752	8	Q84JG8	Sedoheptulose-1.7-bisphosphatase	2.8242E-170	photosynthesis	carbohydrate metabolism
1613177_at	TC47351	6.96929	6.17439	5.02167	9.89113	10.1923	8.1734	10.8134	10.6267	8.57208	8	Q9LSP8	Transcription factor-like protein (Ethylene-induced calmodulin-binding protein 5)	3.76337E-94	response to stimulus	response to endogenous stimulus	nucleobase, nucleoside, nucleotide and nucleic acid metabolism
1613240_s_at	TC38385	8.48089	6.37005	3.00653	11.594	10.1253	2.39144	10.4893	10.2225	2.85752	8	Q9M7B4	Putative aquaporin PIP1-1	2.6671E-165	transport
1613266_at	TC47748	5.66238	5.78079	3.84551	7.97436	8.54209	6.32364	8.35723	8.3279	5.24099	8	Q94F10	Hypothetical protein At1g74730	5.01787E-57	biological process unknown
1613274_at	TC47566	7.72928	7.36659	4.57282	9.90701	10.8623	6.14948	11.6289	11.4074	6.33274	8	Q84W41	Glutamate receptor 3.6 precursor (Ligand-gated ion channel 3.6)	3.16488E-36	signal transduction	transport
1613325_at	TC51201	6.48229	5.03371	2.92801	10.5362	9.8479	4.91123	11.093	10.1372	4.42867	8	Q9AY36	Hypothetical protein OSJNBa0027P10.23	4.33785E-47	protein metabolism
1613330_at	CF404655	8.27759	7.08153	6.44092	10.7819	11.2715	8.8936	11.2565	11.0832	8.61529	8	Q93Z77	Putative pectate lyase (At5g04300/At5g04300)	1.40609E-35	development	cell wall organization and biogenesis	carbohydrate metabolism
1613332_at	TC39850	5.91062	4.38656	3.25269	8.1964	9.03991	5.25498	9.08523	8.94559	4.34705	8	P19446	Malate dehydrogenase. glyoxysomal precursor (EC 1.1.1.37)	0	primary metabolism	generation of precursor metabolites and energy	carbohydrate metabolism
1613337_x_at		9.18055	8.59037	6.05197	11.9694	12.1616	11.1662	11.4312	11.6618	10.658	8	-	no hit
1613352_at	TC48240	8.17268	6.57437	2.74073	8.87197	9.39761	5.3734	9.71989	10.6434	5.34828	8	Q38810	Arabidopsis thaliana Col-0 cDNA-5-encoded protein (Fragment)	3.82668E-19	biological process unknown
1613367_at	TC38449	6.47845	6.01331	4.4154	8.8976	9.50781	7.23315	10.5867	10.5037	7.91085	8	-	no hit
1613368_at	TC47496	8.85279	7.04562	4.29971	11.7995	11.5549	9.46051	12.5832	12.2748	9.30065	8	Q6ZHP7	Hypothetical protein OJ1191_G08.14	9.74214E-31	biological process unknown
1613373_at	TC49239	7.63296	5.69271	3.94162	10.4704	10.067	7.40599	10.4306	10.4796	6.2748	8	Q8S0F0	Putative FH protein NFH2	9.16593E-66	organelle organization and biogenesis
1613394_at	TC38391	10.587	10.2631	8.51654	12.6666	13.0877	10.7884	13.6743	13.7294	11.5231	8	Q68RV6	NAD(P)H-quinone oxidoreductase chain 4. chloroplast (EC 1.6.5.-) (NAD(P)H dehydrogenase. chain 4) (NADH-plastoquinone oxidoreductase chain 4)	0	photosynthesis	transport	generation of precursor metabolites and energy
1613405_at	TC40313	6.56527	6.01162	4.77154	9.76476	9.94134	8.64047	10.473	10.411	8.67585	8	Q9AQU0	Putative peptidyl-prolyl cis-trans isomerase. chloroplast	4.48797E-82	protein metabolism
1613428_at	TC38964	10.3689	9.06359	6.25038	12.0975	12.0773	8.13179	12.6747	11.9232	7.51693	8	Q5PYQ5	Chloroplast oxygen-evolving enhancer protein	3.94832E-93	photosynthesis
1613429_s_at	TC45187	10.7938	10.1504	6.65182	12.6553	12.6047	9.03951	12.8607	12.5771	8.70151	8	Q9SSV4	Inositol-3-phosphate synthase (EC 5.5.1.4) (Myo-inositol-1-phosphate synthase) (MI-1-P synthase) (IPS)	0	lipid metabolism	carbohydrate metabolism
1613445_at	TC40338	4.80052	3.37357	2.83052	7.47676	7.38319	2.35274	8.37278	7.66269	1.84147	8	Q6XX20	Mutant cincinnata	3.63837E-16	development	nucleobase, nucleoside, nucleotide and nucleic acid metabolism
1613447_s_at	TC45172	9.44809	9.96332	5.85643	12.1918	12.4921	8.51584	13.0953	12.1678	7.88907	8	Q9SY97	PSI type III chlorophyll a/b-binding protein	1.8803E-138	protein metabolism	photosynthesis	generation of precursor metabolites and energy
1613468_at	TC38800	9.73751	8.61524	7.42863	11.4536	11.7898	10.4354	12.2873	12.3298	10.657	8	Q8LSK7	Auxin-regulated protein	3.3822E-99	response to stimulus	protein metabolism	response to endogenous stimulus	protein biosynthesis
1613486_at	TC45686	9.255	7.95191	3.56801	10.7976	10.9817	7.95868	11.909	11.8586	8.84733	8	O04544	F20P5.26 protein (At1g70000) (MYB transcription factor)	1.60257E-74	nucleobase, nucleoside, nucleotide and nucleic acid metabolism
1613494_s_at	TC45298	10.6593	10.1618	7.61909	12.9061	13.1134	10.2306	13.632	13.3154	10.6324	8	Q9SLQ8	Oxygen-evolving enhancer protein 2. chloroplast precursor (OEE2) (23 kDa subunit of oxygen evolving system of photosystem II) (OEC 23 kDa subunit) (23 kDa thylakoid membrane protein) (OEC23)	7.6897E-113	photosynthesis
1613642_at	TC45251	7.285	7.20224	2.16272	9.51959	9.566	2.258	10.1753	8.74861	1.77893	8	Q949Q5	Hypothetical protein At1g08380 (Putative 16kDa membrane protein) (Photosystem I subunit O precursor)	5.14406E-55	photosynthesis	generation of precursor metabolites and energy
1613697_at	TC39612	7.07022	4.55845	3.49502	10.4639	9.35801	4.6794	10.4155	8.70499	3.47657	8	Q9SPJ1	Glutamine synthetase precursor (EC 6.3.1.2)	0	amino acid and derivative metabolism
1613748_at	TC40277	5.56681	5.69015	3.77587	8.73628	9.21403	7.17394	9.04665	9.28719	6.62855	8	Q8LLR2	Vitis. MADS-box protein 2 MADS2	1.72969E-77	development	nucleobase, nucleoside, nucleotide and nucleic acid metabolism
1613763_at	TC45851	9.03217	8.79034	6.05168	12.7568	13.1709	9.83059	13.5677	13.7218	10.1603	8	Q9LYS2	ABC transporter-like protein	0	transport
1613773_s_at	TC38439	8.68147	8.50134	5.40579	10.7649	11.3363	8.12841	12.214	11.7001	7.99375	8	Q41387	Photosystem II reaction center W protein. chloroplast precursor (PSII 6.1 kDa protein)	4.66129E-42	photosynthesis	generation of precursor metabolites and energy
1613844_at	TC38641	8.182	7.29658	3.0829	10.6424	10.2877	5.80245	11.7781	11.1811	5.03148	8	Q9LUG8	Similarity to endo-1 (AT3g23600/MDB19_9) (Contains similarity to endo-1.3-1.4-beta-D-glucanase)	3.93325E-89	carbohydrate metabolism
1613936_x_at		10.2579	9.3577	6.40261	11.9567	12.2677	10.1018	11.9879	12.0838	9.7305	8	O22077	Ribulose bisphosphate carboxylase small chain. chloroplast precursor (EC 4.1.1.39) (RuBisCO small subunit)	2.36641E-77	photosynthesis	carbohydrate metabolism
1613962_at	TC40904	5.90407	3.86725	2.67111	7.24053	8.38201	2.24072	9.34999	9.5922	2.06529	8	Q9LZ27	Hypothetical protein T1E3_60 (Genomic DNA. chromosome 5. P1 clone:MUK11)	2.58571E-79	biological process unknown
1613983_at	TC39234	5.19184	4.13709	3.24354	7.80545	8.01205	6.91079	8.89242	8.216	6.23119	8	O22402	GDP dissociation inhibitor	8.61139E-87	response to stimulus	transport
1613991_at	TC39728	8.38842	8.1468	3.63745	11.2082	11.4954	6.86354	11.9963	11.3635	6.45174	8	P80470	Photosystem II core complex proteins psbY. chloroplast precursor (L-arginine metabolising enzyme) (L-AME) [Contains: Photosystem II protein psbY-1 (psbY-A1); Photosystem II protein psbY-2 (psbY-A2)]	4.92102E-52	photosynthesis	generation of precursor metabolites and energy
1613998_at	CF213680	9.93182	8.98583	5.64989	12.8041	12.8698	9.80768	13.4913	13.2042	10.7127	8	-	no hit
1614017_s_at	TC50481	6.28742	6.80037	3.27349	8.6672	9.8621	5.35771	9.78032	9.35326	3.05543	8	Q8W496	Hypothetical protein At4g25650	1.27493E-55	biological process unknown
1614034_at		6.19622	5.39473	4.21995	10.2646	10.7379	7.75453	10.4642	11.4105	8.03482	8	Q9ZPE3	Nitrate transporter (Fragment)	4.11895E-41	transport
1614053_at	TC48564	6.14817	5.62573	4.58259	8.40442	8.78232	7.03675	7.39314	7.37686	5.22973	8	Q9SGH8	T13O15.4 protein	1.3601E-101	biological process unknown
1614070_at	TC39987	5.32492	3.71007	2.88581	8.28236	8.04035	3.16117	9.19581	8.709	2.59258	8	Q8LGM8	Cytochrome P450 monooxygenase CYP72A5	3.1012E-149	transport	generation of precursor metabolites and energy
1614170_at	CB970175	6.65972	5.00085	2.73365	10.1462	9.4613	3.85875	10.5176	9.78287	3.55721	8	Q6NMC6	Hypothetical protein At5g24310 (Abl interactor-like protein-3)	2.02908E-20	biological process unknown
1614189_at	TC47473	6.39957	5.95549	3.27998	9.72431	9.41708	4.87159	9.89375	9.89037	6.18803	8	Q76CC3	Flowering locus T	1.67913E-66	development
1614204_at	TC46768	5.0486	4.38749	2.93156	8.25911	8.4953	3.15883	9.95906	9.19217	2.64576	8	Q6QPJ6	Peroxiredoxin Q	2.1615E-99	response to stimulus	transport	generation of precursor metabolites and energy
1614231_s_at	TC45641	8.58025	8.19594	7.01874	11.2891	11.4608	10.1395	11.756	11.6508	10.5909	8	Q95AH9	Putative thioredoxin m2	6.39735E-57	response to stimulus	protein metabolism	transport	generation of precursor metabolites and energy
1614317_at		6.44389	5.5354	4.05567	10.8414	11.0572	8.2067	11.5295	11.2556	9.04244	8	Q40459	Oxygen-evolving enhancer protein 1. chloroplast precursor (OEE1) (33 kDa subunit of oxygen evolving system of photosystem II) (OEC 33 kDa subunit) (33 kDa thylakoid membrane protein)	1.93982E-64	photosynthesis	generation of precursor metabolites and energy
1614382_at	CF215690	5.18641	5.18691	4.00866	7.14995	7.52474	4.88626	7.46265	7.68312	3.6106	8	Q8LEB4	Thymidylate kinase-like protein	3.14919E-44	nucleobase, nucleoside, nucleotide and nucleic acid metabolism
1614407_at	CF403465	3.9191	3.96272	2.69229	6.54024	7.14982	2.09505	7.7725	6.60625	1.69218	8	-	no hit
1614409_at	TC45368	8.60798	8.8018	3.97734	11.2709	11.248	6.64388	12.1792	11.1353	4.47169	8	P13869	Chlorophyll a-b binding protein. chloroplast precursor (LHCI type II CAB)	1.2967E-139	photosynthesis	generation of precursor metabolites and energy
1614477_s_at	TC39381	7.12175	5.82345	3.09798	9.36919	9.18613	4.91156	10.3274	9.6384	2.89795	8	O82255	Putative glutaredoxin	3.34877E-40	response to stimulus	transport	generation of precursor metabolites and energy
1614485_at	TC40493	3.93106	4.16622	2.49661	8.60722	8.43642	2.57952	10.6679	8.68543	2.86843	8	O64470	Putative anthranilate N-hydroxycinnamoyl/benzoyltransferase	7.5301E-131	secondary metabolism	amino acid and derivative metabolism
1614487_at	TC47650	5.95428	5.42544	3.83122	9.89827	9.42495	6.42657	10.2734	8.80022	5.30276	8	Q547W6	Hydroxymethylglutaryl coenzyme A reductase	3.40189E-77	lipid metabolism	generation of precursor metabolites and energy
1614593_at	TC44911	8.11622	9.04101	4.86825	11.3773	11.1182	7.99993	11.6577	10.3757	7.80363	8	Q00321	Type I (26 kD) CP29 polypeptide. Chlorophyll a/b-binding protein CP29	3.3319E-120	protein metabolism	photosynthesis	generation of precursor metabolites and energy
1614598_at	TC38463	9.07979	9.69074	5.37348	11.7589	11.9442	8.63137	12.3921	11.5434	8.67402	8	Q9XQB2	Chlorophyll a/b binding protein CP29	1.7421E-137	protein metabolism	photosynthesis	generation of precursor metabolites and energy
1614600_s_at	TC39112	6.98349	5.57068	4.01663	10.7906	10.8416	8.21293	11.2503	11.4625	8.72655	8	Q7XND1	OSJNBb0034I13.8 protein	3.42378E-26	biological process unknown
1614614_at	TC45225	11.6061	11.6174	10.3877	13.9359	14.8081	10.7196	14.6381	14.7853	11.7943	8	O82345	Hypothetical protein At2g46240	2.28298E-56	biological process unknown
1614655_at	TC39542	6.69736	5.87784	4.60604	9.32648	9.30757	8.06775	9.47469	9.68054	8.31998	8	P93162	Magnesium-chelatase subunit chlI. chloroplast precursor (EC 6.6.1.1) (Mg-protoporphyrin IX chelatase)	1.05152E-74	secondary metabolism	photosynthesis
1614676_s_at	TC45084	7.6597	7.75141	5.72859	11.6404	11.4484	9.17343	12.0888	11.6037	8.78313	8	Q8S8Y3	ATP synthase alpha chain	9.8116E-177	transport	nucleobase, nucleoside, nucleotide and nucleic acid metabolism	generation of precursor metabolites and energy
1614728_at	TC49071	6.28387	5.21197	3.54459	8.64066	10.1634	4.16152	10.7918	9.8239	2.96091	8	Q9LIG0	Hypothetical protein At3g21360/MHC9_4	2.3421E-126	biological process unknown
1614771_at	TC42531	4.28442	3.84376	2.74599	5.52605	5.72042	3.3175	5.46224	5.11633	2.84756	8	Q9LVB6	Similarity to embryo-specific protein 3	5.25186E-34	development
1614780_at	TC40426	8.44456	8.59656	7.09612	11.342	11.9874	9.68477	12.5763	12.8568	10.6105	8	-	no hit
1614784_s_at	TC45172	9.41868	9.92755	5.76039	12.1804	12.4999	8.37685	13.0765	12.1476	7.65467	8	Q9SY97	PSI type III chlorophyll a/b-binding protein	1.8803E-138	protein metabolism	photosynthesis	generation of precursor metabolites and energy
1614851_s_at	TC40029	4.48475	2.67557	2.26675	6.95026	6.64985	2.11411	8.22908	7.75463	2.08145	8	Q9SIV3	Expressed protein (GPRI1) (Golden2-like transcription factor) (Golden2-like protein 1) (Hypothetical protein At2g20570; F23N11.11) (Hypothetical protein At2g20570)	2.09767E-39	response to stimulus	signal transduction	nucleobase, nucleoside, nucleotide and nucleic acid metabolism
1614855_at	TC47103	7.14191	6.98862	5.50864	9.98826	9.83803	8.77195	10.0069	9.90406	8.39054	8	Q8LF20	Putative clathrin assembly protein At2g25430	1.50262E-75	organelle organization and biogenesis	transport
1614878_at		7.23022	7.20527	5.62097	9.0893	9.55905	6.7005	8.6079	8.62046	6.87627	8	Q6T9V3	Resistance protein candidate (Fragment)	1.4859E-104	response to stimulus	protein metabolism
1614916_at	TC38138	8.70614	6.61819	3.56643	11.6947	11.1014	8.23193	12.5066	11.6829	7.429	8	Q5PXH0	Aquaporin vitis	6.3118E-141	transport
1614917_at	TC48817	6.12734	5.47541	3.70004	9.45244	9.17111	6.42131	10.0515	9.5229	6.55257	8	O64504	Hypothetical protein At2g02790. calmodulin-binding family protein	1.02936E-30	signal transduction
1614932_at	TC48806	5.5717	5.83908	4.32034	8.15191	7.93933	6.11389	7.56122	8.31775	6.96674	8	Q5NDD2	Putative MYB transcription factor	6.02517E-84	nucleobase, nucleoside, nucleotide and nucleic acid metabolism
1614945_a_at	TC40716	6.16763	5.20275	3.27305	9.21791	9.62647	3.49684	10.1894	10.2025	3.93552	8	Q8LBU2	Hypothetical protein (At1g63460). glutathione peroxidase. putative [EC:1.11.1.9]; K00432 glutathione peroxidase	8.80311E-73	response to stimulus
1614951_at	TC41148	11.1732	9.35157	2.43702	12.369	13.5167	3.74095	13.6808	13.2023	2.00346	8	Q9FHM9	Gb|AAD25141.1 (AT5g51550/K17N15_10 expressed protein)	1.24721E-72	biological process unknown
1614977_at	TC41432	6.91304	6.74612	5.06912	10.2849	10.0951	8.50122	10.1262	10.1263	8.08922	8	-	no hit
1615046_at	TC40369	5.9365	5.19831	2.61429	8.89333	9.3774	3.88005	9.59875	9.6723	4.34442	8	P10933	Ferredoxin--NADP reductase. leaf isozyme. chloroplast precursor (EC 1.18.1.2) (FNR)	1.3733E-154	photosynthesis	transport	generation of precursor metabolites and energy
1615121_at		7.57914	6.26077	4.9951	8.45157	8.01755	5.55644	8.77895	8.0458	4.87722	8	Q8H0H5	Hypothetical protein A20	1.78577E-38	biological process unknown
1615150_at	TC45178	11.3774	11.1413	9.18245	13.283	13.741	11.803	14.0236	14.2907	12.5006	8	Q6L3T8	Ribosomal protein L34e (60S ribosomal protein L34)	7.62159E-60	protein metabolism	organelle organization and biogenesis	protein biosynthesis
1615169_at	TC49141	5.53454	4.22583	3.58425	8.08293	8.82374	4.53219	9.44324	9.01506	4.96277	8	Q9LUL9	Arabidopsis thaliana genomic DNA. chromosome 3. P1 clone: MLN21 (At3g14280)	4.78218E-12	biological process unknown
1615174_s_at	TC39641	7.4005	8.23077	3.69286	10.5383	10.75	6.2662	12.0053	9.48768	4.89804	8	Q4W2K6	Putative leucoanthocyanidin reductase 2	8.1411E-112	secondary metabolism	amino acid and derivative metabolism
1615201_at	TC45451	10.0404	8.93336	3.72299	12.7707	12.0535	7.78516	13.3732	12.5213	7.82915	8	Q5DNZ7	Putative proline-rich protein (Fragment)	4.77444E-89	cell wall organization and biogenesis
1615250_at	TC41233	7.12397	5.17072	3.38641	8.76232	9.38071	4.55133	6.8389	8.1721	2.99744	8	Q940R4	AT4g16560/dl4305c heat shock protein-related	4.17541E-61	response to stimulus	protein metabolism
1615306_at	TC42342	7.89104	7.89859	4.52124	10.1326	10.5862	8.46937	10.7067	10.7179	7.55337	8	Q7XJL4	At2g40130 protein	4.95623E-16	biological process unknown
1615407_at	TC46987	7.03207	5.31212	4.64747	8.11729	8.40945	7.19213	8.40958	8.76768	5.81609	8	Q9STG2	Copper transporter protein homolog (At3g46900) (Copper transporter COPT2)	1.18019E-37	transport
1615445_at	TC44908	11.3649	11.6274	4.72757	13.3044	12.9894	5.34137	12.9032	12.9631	4.49974	8	Q6PML3	Metallothionein 2b	3.61648E-28	response to stimulus
1615486_at	TC40309	9.40522	8.19271	5.65475	11.6682	11.2353	7.84229	11.7258	11.4369	6.83591	8	O65718	Cyclic nucleotide-gated ion channel 2 (AtCNGC2) (Cyclic nucleotide-and calmodulin-regulated ion channel 2) (DEFENSE NO DEATH 1)	8.2415E-107	transport
1615499_at	TC46536	8.0435	7.54606	6.10296	10.9619	10.5803	9.16998	11.0289	10.989	9.21034	8	Q9SIP1	Hypothetical protein At2g31670	1.19859E-67	biological process unknown
1615533_s_at	TC38660	11.1129	8.31656	4.78846	13.2075	12.5153	8.62349	13.2408	12.6766	8.57305	8	O23950	Endo-xyloglucan transferase (Fragment)	3.0214E-145	cell wall organization and biogenesis	carbohydrate metabolism
1615577_at	TC38544	11.1812	9.83105	7.47965	12.8405	12.6861	11.3191	13.3546	12.8708	11.132	8	Q6XP46	Cellulose synthase	0	cell wall organization and biogenesis	carbohydrate metabolism
1615602_at	TC38814	6.89502	5.22455	3.73678	9.54015	9.85863	7.11404	10.5639	10.4052	7.46939	8	P29790	ATP synthase gamma chain. chloroplast precursor (EC 3.6.3.14)	0	transport	nucleobase, nucleoside, nucleotide and nucleic acid metabolism	generation of precursor metabolites and energy
1615625_at	TC39581	7.67279	6.80216	5.66551	9.76039	10.1427	8.66677	10.1359	10.7013	9.25496	8	O04136	Homeobox protein knotted-1 like 3 (KNAP3)	6.5946E-86	nucleobase, nucleoside, nucleotide and nucleic acid metabolism
1615669_at	TC47203	7.44975	5.86103	3.6803	9.61738	9.2537	6.29271	8.92886	9.71268	4.34237	8	Q531A6	Zinc transporter protein ZIP2	3.63574E-52	transport
1615697_at	TC46546	7.31077	6.46482	2.82936	9.98345	10.12	3.45611	9.43348	9.13757	2.44363	8	Q9SQK4	Putative sucrose transporter VvSUC27	0	development	transport
1615722_s_at	TC38385	7.6149	5.72606	3.75735	11.4793	9.91932	3.49585	10.5961	10.7888	3.86169	8	Q9M7B4	Putative aquaporin PIP1-1	2.6671E-165	transport
1615728_at	TC45614	10.9595	10.6164	8.27355	13.008	13.0977	11.0532	13.512	13.398	10.9405	8	Q84V38	Aux/IAA protein	0	response to stimulus	response to endogenous stimulus
1615819_at	TC50171	6.8372	6.80134	3.6015	9.88617	9.97225	5.5129	9.61721	10.0005	4.96336	8	Q9LVY1	Tyrosine aminotransferase-like protein	1.86474E-48	amino acid and derivative metabolism
1615822_at	TC45706	7.25806	7.84253	3.09135	10.6838	9.93952	2.70531	10.7576	9.02973	2.52139	8	Q9XQB1	LHCII type III chlorophyll a/b binding protein	1.1436E-144	protein metabolism	photosynthesis	generation of precursor metabolites and energy
1615829_s_at	TC38576	9.37202	8.32286	2.95079	12.6378	11.2704	5.08272	13.3887	12.1396	3.42077	8	Q5MBH8	Aquaporin	1.1343E-111	transport
1615926_at	TC38876	6.93854	6.1409	3.83201	9.32243	10.253	3.84479	10.9411	10.7653	4.04829	8	P07591	Thioredoxin M-type. chloroplast precursor (TRX-M)	1.53235E-56	response to stimulus	protein metabolism	transport	generation of precursor metabolites and energy
1615927_s_at	TC45141	11.1724	10.4653	8.44039	12.9656	13.4445	11.365	13.3542	13.5295	11.2373	8	Q6Q8B8	Chloroplast ferredoxin I	1.75007E-56	protein metabolism	photosynthesis	transport	generation of precursor metabolites and energy
1616002_s_at	TC38365	8.65483	8.45064	4.02986	10.2451	11.4773	6.76189	11.7162	11.956	5.25102	8	Q8LL68	Latex plastidic aldolase-like protein	0	generation of precursor metabolites and energy	carbohydrate metabolism
1616015_at	TC41676	7.51026	5.49827	4.44217	10.7296	10.7401	7.92268	11.1603	11.4442	8.26436	8	-	no hit
1616038_at	TC39535	8.3329	6.49614	2.8148	10.2341	10.2403	4.75332	10.8574	10.7395	5.8175	8	Q6Z3S5	Hypothetical protein OSJNBa0025J22.29	1.08999E-27	biological process unknown
1616093_at	TC48490	8.11101	4.30883	3.22993	10.6191	9.79833	5.93144	11.4668	11.1474	5.92631	8	Q7XA92	Pectinesterase (EC 3.1.1.11) (Fragment)	1.60854E-39	cell wall organization and biogenesis	carbohydrate metabolism
1616128_s_at		7.1191	5.61749	4.47766	10.4697	10.1985	7.20587	10.6105	11.3748	7.40542	8	-	no hit
1616169_at	TC40261	5.53917	5.5524	4.52469	8.20842	8.57506	6.51031	9.6712	9.59808	7.72379	8	Q9CAI3	Putative cinnamyl-alcohol dehydrogenase; 49641-51171 (Hypothetical protein At1g72680) (Putative alcohol dehydrogenase) (EC 1.1.1.195)	2.2646E-159	secondary metabolism	amino acid and derivative metabolism
1616189_at	TC41947	4.3027	4.62285	2.87144	6.08551	6.99174	3.27279	6.84743	6.49789	3.92828	8	Q9SYQ8	Receptor protein kinase CLAVATA1 precursor (EC 2.7.1.-)	1.47329E-73	protein metabolism	signal transduction
1616222_at	TC39977	6.77741	5.98724	4.57741	9.96831	10.2754	7.40796	10.6465	10.8019	7.81945	8	Q9ATG0	Putative chaperon P13.9	6.50301E-53	response to stimulus	protein metabolism	nucleobase, nucleoside, nucleotide and nucleic acid metabolism
1616225_at	TC44210	4.24931	3.16606	2.99659	6.65118	6.61587	3.93815	6.25545	6.32363	2.34854	8	Q9C5W9	Auxin response factor 18	3.68978E-88	response to stimulus	protein metabolism	response to endogenous stimulus	protein biosynthesis
1616231_s_at	TC45699	8.92066	8.82184	7.55424	11.0684	11.2781	10.1671	11.4135	11.5314	10.4381	8	Q7XT87	OSJNBa0042L16.15 protein (40S ribosomal protein S10)	1.11269E-87	protein metabolism	organelle organization and biogenesis	protein biosynthesis
1616265_s_at	TC46285	8.15759	7.8064	6.53024	11.1828	11.1375	10.1094	11.426	11.7245	10.5175	8	Q70I27	SAR DNA-binding protein-like protein	7.5017E-166	organelle organization and biogenesis	protein biosynthesis
1616291_at	TC41587	9.53084	6.72302	3.36374	10.2026	11.0778	1.9408	11.8773	11.9438	1.69019	8	Q8LBL9	Hypothetical protein	2.60445E-48	biological process unknown
1616316_at	TC50854	7.73347	6.8159	3.80247	10.2749	10.4837	8.02251	11.573	11.2576	7.89024	8	-	no hit
1616322_s_at	TC45117	11.0196	11.1239	9.09737	13.8336	13.7929	12.1682	14.3223	14.0829	12.8194	8	Q8S862	Putative epimerase/dehydratase. Putative epimerase/dehydratase (GDP-mannose-3''.5''-epimerase)	0	carbohydrate metabolism
1616325_at	TC44116	8.77676	8.25604	5.88055	11.2536	11.5034	8.94045	12.4496	11.8281	9.04468	8	Q6Q2Z9	Phosphoenolpyruvate carboxylase (EC 4.1.1.31)	3.4975E-114	generation of precursor metabolites and energy	carbohydrate metabolism
1616540_at	TC40893	6.04492	5.99914	4.68533	7.98625	8.17315	7.10898	8.56676	8.63651	7.10006	8	Q8GW89	Hypothetical protein At1g71865	9.62183E-30	biological process unknown
1616547_at	BQ798895	5.31522	5.23424	3.40533	6.76457	7.56808	4.63424	8.30406	8.36966	4.46864	8	Q9FMX7	Isochorismatase (EC 3.3.2.1) (2.3 dihydro-2.3 dihydroxybenzoate synthase) Arabidopsis thaliana genomic DNA. chromosome 5. P1 clone:MKD15 (At5g23230)	1.1518E-73	amino acid and derivative metabolism
1616574_at	TC51543	4.78409	3.54879	2.31924	8.08027	7.38846	3.06711	8.0379	7.22024	2.32156	8	Q9LPL5	Branched-chain alpha keto-acid dehydrogenase E1-alpha subunit (Branched-chain alpha keto-acid dehydrogenase. putative)	4.17015E-96	amino acid and derivative metabolism
1616611_at	TC43376	4.60814	2.73911	2.61038	7.73941	7.62725	2.48115	7.54184	6.80195	2.57914	8	Q9CAS4	Hypothetical protein T17F3.6. Putative receptor serine/threonine kinase	1.95585E-38	protein metabolism	signal transduction
1616648_at	TC45776	7.71952	7.42223	5.77019	10.7846	10.6602	9.10789	11.5177	11.4324	9.84431	8	Q9ZRH6	Rab1-like small GTP-binding protein	7.7434E-104	transport
1616662_at	TC46617	7.68154	6.38455	2.76122	11.3995	10.9609	2.74604	12.1391	11.0353	3.47122	8	Q9LIK7	Potential calcium-transporting ATPase 13. plasma membrane-type (EC 3.6.3.8) (Ca(2+)-ATPase isoform 13)	1.3296E-114	transport
1616688_s_at	TC38391	10.8785	10.3518	8.96514	12.4912	12.7617	10.8576	12.8705	12.7577	10.8743	8	Q68RV6	NAD(P)H-quinone oxidoreductase chain 4. chloroplast (EC 1.6.5.-) (NAD(P)H dehydrogenase. chain 4) (NADH-plastoquinone oxidoreductase chain 4)	0	photosynthesis	transport	generation of precursor metabolites and energy
1616815_at	TC45216	10.1318	9.60917	6.60573	13.2696	12.992	10.5016	13.3986	13.4782	10.843	8	Q7F5W3	Beta-tubulin	0	organelle organization and biogenesis
1616841_at	TC48753	5.62579	7.44407	3.85577	9.35441	9.49565	3.93717	10.0591	10.2083	4.53552	8	Q5ZF80	Amino acid permease (Fragment)	5.38963E-70	transport
1616847_s_at	TC45008	12.1269	11.086	7.5173	14.4228	14.6364	11.476	14.6029	14.778	12.037	8	O22077	Ribulose bisphosphate carboxylase small chain. chloroplast precursor (EC 4.1.1.39) (RuBisCO small subunit)	4.16217E-76	photosynthesis	carbohydrate metabolism
1616893_s_at	TC48956	5.71995	5.29167	4.11235	8.74096	8.80587	7.32714	7.58439	8.30711	7.00797	8	Q9AR93	Putative calmodulin-related protein	3.0554E-41	signal transduction
1616918_s_at	TC38353	9.10733	8.94937	5.26792	12.206	13.1746	9.5247	12.94	12.9827	9.2979	8	Q7X9A0	Ribulose bisphosphate carboxylase/oxygenase activase 1. chloroplast precursor (RuBisCO activase 1) (RA 1) (RubisCO activase alpha form)	0	protein metabolism	photosynthesis	carbohydrate metabolism
1616940_s_at	TC45098	6.22277	7.66987	4.68339	10.2317	10.666	5.72954	11.6965	10.148	4.91075	8	Q7M1K9	Chlorophyll a/b-binding protein (cab-11)	5.7929E-134	photosynthesis	generation of precursor metabolites and energy
1616960_at	CA817459	5.17485	3.98601	2.99406	6.68402	7.81632	3.73529	8.27015	8.34314	4.35939	8	Q60DW4	Hypothetical protein P0426G01.8	2.04224E-42	biological process unknown
1616990_s_at	TC45571	6.39554	6.1401	2.88149	10.9437	9.47129	3.40523	12.1147	9.40806	2.67391	8	Q8H9B7	Putative lipid transfer protein	8.00489E-24	response to stimulus	transport
1617017_at	TC48067	8.56213	7.86259	6.08327	11.572	11.6577	9.36991	11.9868	12.4809	9.64524	8	Q8RV74	Leaf senescence protein-like	2.55993E-33	development
1617055_at	TC38727	9.22813	8.20585	7.76256	11.7171	11.5326	8.33617	12.4959	12.0218	9.26713	8	Q9FF51	Emb|CAB72159.1 (Hypothetical protein At5g60680)	3.29357E-38	biological process unknown
1617066_at	TC38687	7.45001	7.05648	5.56946	10.7435	10.7825	9.29391	10.8694	10.5483	9.14436	8	O49954	Glycine dehydrogenase [decarboxylating]. mitochondrial precursor (EC 1.4.4.2) (Glycine decarboxylase) (Glycine cleavage system P-protein)	0	amino acid and derivative metabolism
1617074_s_at		6.08853	6.91723	5.49769	11.2642	11.0183	9.11792	11.1569	9.97388	7.29713	8	Q4VZK2	Ribosomal protein S11	1.43059E-68	protein metabolism	organelle organization and biogenesis	protein biosynthesis
1617103_at	TC42643	6.76205	5.71003	4.48566	9.29632	9.14467	7.44263	9.07292	9.19255	6.95663	8	Q6Z4U4	Putative somatic embryogenesis receptor kinase 1 (SERK-family receptor-like protein kinase)	4.18673E-67	protein metabolism	signal transduction
1617163_at	TC45718	10.2598	9.99837	7.82032	12.5129	12.8799	9.44447	13.0497	13.2421	9.40191	8	Q9SHL8	Expressed protein	2.90745E-66	biological process unknown
1617198_at	TC43266	6.79087	3.00918	2.7204	10.336	9.50579	2.75883	11.205	10.4114	2.13734	8	-	no hit
1617206_s_at	CB340600	8.36041	8.40503	4.48185	10.6518	10.7349	6.27214	11.4987	10.3395	4.52002	8	Q949Q5	Hypothetical protein At1g08380 (Putative 16kDa membrane protein) (Photosystem I subunit O precursor)	7.4411E-35	photosynthesis	generation of precursor metabolites and energy
1617251_at	TC47919	7.42067	7.92202	5.71523	10.9056	11.0496	9.17533	11.3324	11.1397	8.69527	8	O22856	Putative sterol dehydrogenase	5.07874E-41	lipid metabolism
1617284_at	TC47095	7.20363	6.56529	2.93736	10.5612	9.80862	2.16256	10.788	10.3768	2.29362	8	Q7X9I9	Caffeic acid O-methyltransferase	1.1773E-111	secondary metabolism	amino acid and derivative metabolism
1617326_at	TC41317	4.08694	2.98384	2.77353	7.46774	7.29354	4.91755	6.93156	6.93037	4.02863	8	-	no hit
1617353_at	TC40160	5.80124	5.78041	4.46184	8.50904	8.46303	7.12443	8.72837	8.97295	7.46015	8	Q9LIC9	Similarity to Serine/Threonine protein kinase	6.728e-148	protein metabolism	signal transduction
1617368_at	CF512540	4.62167	4.81701	3.14934	7.57789	7.67915	4.94038	8.08919	7.94551	3.66796	8	Q9FJU9	Beta-1.3-glucanase-like protein (AT5g56590/MIK19_3)	1.33053E-61	response to stimulus	carbohydrate metabolism
1617382_s_at	TC38791	9.1365	8.40031	6.60876	11.4965	11.9876	9.34387	12.3393	12.1333	9.74113	8	Q93XV7	Hydroxypyruvate reductase (EC 1.1.1.29)	0	amino acid and derivative metabolism
1617420_x_at		7.70757	7.71093	5.96485	10.2334	10.8333	8.6182	11.2153	11.6178	9.58578	8	Q93WA5	Ribosomal protein L32	8.90602E-62	protein metabolism	organelle organization and biogenesis	protein biosynthesis
1617445_s_at	TC48352	5.19475	5.92246	4.40447	8.14367	8.44676	6.68957	8.61841	8.94483	7.43496	8	Q93X83	Hsp70 interacting protein/thioredoxin chimera	0	response to stimulus	protein metabolism	transport	generation of precursor metabolites and energy
1617513_at		8.94594	7.08492	6.18772	10.9314	11.5347	9.00895	11.4939	12.113	9.30311	8	Q8LAL2	Auxin-responsive protein IAA26 (Indoleacetic acid-induced protein 26) (Phytochrome-associated protein 1)	6.04277E-62	response to stimulus	response to endogenous stimulus	signal transduction
1617541_s_at	TC41226	6.66008	5.66668	3.29737	9.0926	9.14338	5.60183	9.12753	9.09712	4.86592	8	O49814	Beta-carotene hydroxylase 2 (Fragment)	3.0461E-129	secondary metabolism	transport	lipid metabolism	generation of precursor metabolites and energy
1617544_at	TC45894	5.47087	4.86428	3.14598	8.45	7.78051	4.40778	9.30177	9.43921	4.83003	8	Q94AP3	Putative nodulin	1.6859E-168	response to stimulus
1617573_at	TC39976	7.52045	6.00378	3.88275	9.20615	9.42339	8.09564	10.5051	9.95165	6.6349	8	Q9SUC9	Hypothetical protein T13J8.210 (Predicted GPI-anchored protein) (Hypothetical protein AT4g28100)	1.87599E-90	biological process unknown
1617602_at		6.4079	6.55338	4.80251	9.61728	10.0393	8.23879	11.2527	11.0116	9.67686	8	-	no hit
1617654_at	TC39830	3.16128	2.16237	2.1849	4.03811	3.70511	2.06541	5.73598	3.74699	1.52392	8	Q8LCA0	Hypothetical protein	4.64435E-55	biological process unknown
1617656_at	TC40009	7.98049	8.98995	6.95892	11.0719	11.2239	10.1109	12.0144	11.8104	10.2662	8	Q5CZ54	Pom14 protein	3.75369E-57	transport
1617699_at	TC40567	5.36263	3.43433	2.61288	7.61214	7.8638	2.73792	7.19747	3.29576	2.6466	8	Q67X99	Putative trehalose-6-phosphate phosphatase	4.9501E-102	generation of precursor metabolites and energy	carbohydrate metabolism
1617710_s_at	CD012500	4.91485	4.05783	2.97714	7.31079	7.74547	5.66078	7.90983	7.69886	6.1321	8	Q5JN26	Receptor protein kinase-like	2.85551E-22	protein metabolism	signal transduction
1617747_at	TC45012	6.86817	7.47567	5.3576	9.68702	10.2836	4.28877	10.3802	10.0739	3.027	8	-	no hit
1617768_at	BQ797334	6.39901	4.47573	3.45152	6.48348	7.62047	2.34993	9.35488	9.51246	2.16708	8	Q6L4Z7	Hypothetical protein OJ1281_H05.17 (Hypothetical protein OJ1525_A02.4)	2.65563E-26	biological process unknown
1617771_at	TC39181	8.96721	8.2144	5.26234	11.9725	11.6822	8.24927	13.1502	12.3023	9.33502	8	Q8RVJ8	Putative photosystem I reaction centre subunit IV	1.86474E-48	photosynthesis	transport	generation of precursor metabolites and energy
1617785_at	TC40743	7.86408	7.51264	3.58368	9.48624	9.86498	7.3043	9.34813	10.6953	8.36151	8	Q9LW90	DC1.2 homologue. Q9LVA3 Ripening-related protein-like; contains similarity to pectinesterase	7.67932E-59	response to stimulus	development	cell wall organization and biogenesis
1617786_at	TC39821	8.87489	7.05422	2.70342	11.7276	10.8648	2.36797	13.3209	10.7493	2.56575	8	Q94D97	Nodulin-like protein	1.7165E-133	response to stimulus
1617803_s_at	TC38791	6.40043	5.5837	3.72779	7.93264	7.2669	4.07816	10.898	9.26609	6.69465	8	Q93XV7	Hydroxypyruvate reductase (EC 1.1.1.29)	0	amino acid and derivative metabolism
1617851_s_at	CF404370	6.37893	5.82405	3.77726	8.99862	9.1071	6.41754	10.1704	9.42456	7.24656	8	-	no hit
1617877_at	TC41303	7.67757	4.04587	2.8933	10.3282	9.51228	3.37361	12.2375	9.79109	3.43143	8	Q8SBC9	Transcription factor LIM	1.70612E-92	nucleobase, nucleoside, nucleotide and nucleic acid metabolism
1617901_s_at	TC38480	6.59761	4.82409	3.38219	7.91404	9.30948	2.95705	9.80894	9.91083	2.69522	8	P93255	Glycine cleavage system H protein. mitochondrial precursor	3.02166E-37	amino acid and derivative metabolism
1617931_at	TC40185	7.22761	8.34462	7.18298	10.4493	10.9589	8.16986	7.31523	7.66123	5.67591	8	Q9M276	Homeobox-leucine zipper protein ATHB-12	4.41365E-34	nucleobase, nucleoside, nucleotide and nucleic acid metabolism
1617942_at	TC42461	7.56167	7.22533	5.22814	10.5092	10.1199	8.73556	10.6407	10.0164	8.67351	8	-	no hit
1617951_at	TC43658	5.66051	4.92425	2.78597	8.72643	8.54755	3.65213	8.78354	8.27955	3.85972	8	Q9FL08	Nodulin-like protein (At5g40240)	7.2094E-99	response to stimulus
1618020_x_at	TC45008	12.5632	11.5228	8.60275	13.8688	14.0057	12.2676	14.0645	14.0101	12.3323	8	O22077	Ribulose bisphosphate carboxylase small chain. chloroplast precursor (EC 4.1.1.39) (RuBisCO small subunit)	4.16217E-76	photosynthesis	carbohydrate metabolism
1618027_at	CF404160	4.06369	4.82073	3.07928	7.93952	8.49576	2.86052	9.53312	7.43363	2.76423	8	-	no hit
1618031_s_at	TC44905	10.1758	10.4335	6.95146	11.9339	12.1124	9.71579	12.9419	12.7167	10.4352	8	Q8GV53	Photosystem II 10 kDa protein	1.52192E-58	photosynthesis	generation of precursor metabolites and energy
1618112_at	TC50108	4.94901	3.76049	3.27355	8.24354	8.10884	3.9921	9.67112	8.86436	2.82229	8	Q9LTA3	Putative anthocyanidin-3-glucoside rhamnosyltransferase (At5g49690)	4.1831E-123	secondary metabolism	amino acid and derivative metabolism
1618116_s_at	TC45106	8.34852	9.98933	3.14105	12.3701	11.8521	2.55947	12.5723	10.7616	1.77628	8	Q8W0E6	Putative chlorophyll a/b-binding protein 3C	1.2383E-117	protein metabolism	photosynthesis	generation of precursor metabolites and energy
1618127_at	TC45172	7.07276	7.48224	4.03181	10.3906	10.7982	5.26088	11.4671	10.6824	4.84378	8	Q9SY97	PSI type III chlorophyll a/b-binding protein	1.8803E-138	protein metabolism	photosynthesis	generation of precursor metabolites and energy
1618147_at	CF404735	6.99337	5.06233	3.25846	10.6232	9.93284	2.62654	11.1833	10.4325	2.95329	8	O65732	Annexin (Fragment)	4.21474E-49	transport
1618171_s_at	TC46508	5.43786	6.0157	4.075	9.40257	9.41055	5.85787	8.75527	8.61353	4.69773	8	Q5SGC9	Zeaxanthin epoxidase (Q5SGC9_VITVI)	2.5713E-176	secondary metabolism	response to endogenous stimulus	development	transport
1618209_at	TC40376	5.0248	3.9637	2.81391	7.85557	7.9306	3.74962	9.23253	8.4834	3.29465	8	P82281	Putative L-ascorbate peroxidase. chloroplast precursor (EC 1.11.1.11) (Thylakoid lumenal 29 kDa protein) (TL29) (P29)	4.45252E-84	response to stimulus
1618219_at	BQ797739	7.26538	6.43472	4.77059	10.3889	10.2445	7.95044	11.6162	11.0427	8.71475	8	Q9XFB1	YABBY3 (AT4g00180/F6N15_22)	8.37522E-25	development	nucleobase, nucleoside, nucleotide and nucleic acid metabolism
1618244_s_at	CF404277	8.20187	6.611	4.5959	9.96695	9.4519	5.23662	11.4158	10.7875	5.67658	8	Q8H0H5	Hypothetical protein A20	3.81222E-36	biological process unknown
1618249_at	TC46111	5.75995	6.62676	5.18424	9.10072	9.33042	7.29197	9.60409	9.37573	7.09753	8	P93338	NADP-dependent glyceraldehyde-3-phosphate dehydrogenase (EC 1.2.1.9) (Non-phosphorylating glyceraldehyde 3-phosphate dehydrogenase) (Glyceraldehyde-3-phosphate dehydrogenase [NADP+]) (Triosephosphate dehydrogenase)	0	generation of precursor metabolites and energy	carbohydrate metabolism
1618284_at	TC38803	7.16879	6.56822	3.94774	9.64793	10.3822	6.52079	10.6167	10.978	6.52436	8	Q84JG8	Sedoheptulose-1.7-bisphosphatase	2.8242E-170	photosynthesis	carbohydrate metabolism
1618324_s_at	TC48583	6.21011	5.08148	4.22011	8.55331	9.01945	5.75821	9.31229	9.46779	5.52513	8	Q9M7I9	Stress enhanced protein 1 (Hypothetical protein) (AT4g34190/F28A23_50)	2.10167E-35	response to stimulus
1618370_at	TC45209	8.97268	8.00673	3.68844	11.3479	11.4122	6.71826	12.05	11.2841	5.43478	8	Q41385	Photosystem I reaction center subunit XI. chloroplast precursor (PSI-L) (PSI subunit V)	1.94858E-79	photosynthesis	generation of precursor metabolites and energy
1618419_at	TC47580	6.39717	5.33202	3.77836	9.15906	9.38678	7.35113	9.81031	9.41819	6.22647	8	Q9FN48	Emb|CAB75797.1 (Hypothetical protein At5g23060) (Extracellular calcium sensing receptor)	2.0746E-137	response to stimulus	signal transduction
1618421_at	TC40968	6.15742	6.13487	4.24175	8.11408	8.10139	6.44942	8.18229	8.30934	4.82645	8	Q9SCL7	Putative acetylglutamate kinase	2.79161E-84	amino acid and derivative metabolism
1618476_s_at	TC38124	7.53331	8.04966	6.96149	12.6315	12.4639	10.7944	11.5052	10.1107	7.32929	8	Q8M8U0	Maturase (Fragment)	0	nucleobase, nucleoside, nucleotide and nucleic acid metabolism
1618481_at	TC48881	6.80333	6.52419	5.40705	9.57989	10.0426	6.81086	10.4762	10.2747	6.04645	8	Q8GZA4	Hypothetical protein At1g65320/T8F5_10	6.86592E-71	biological process unknown
1618484_at	TC39065	7.36831	6.22585	4.27427	9.60772	9.82735	6.46285	10.4835	9.9698	6.82406	8	-	no hit
1618493_s_at	TC45852	10.0565	10.0708	7.42542	12.4832	13.0518	10.0065	13.2522	13.3896	9.68574	8	Q9LYS2	ABC transporter-like protein	4.38292E-48	transport
1618503_at	TC47765	5.92708	6.80701	3.24895	8.72123	9.2926	4.71616	9.27818	8.97755	4.59263	8	Q75V70	Gibberellin 2-oxidase 1	1.49779E-69	response to stimulus	secondary metabolism	response to endogenous stimulus	lipid metabolism
1618505_at	TC47334	5.00731	4.39829	3.137	8.00336	8.42648	6.19942	8.33978	8.60464	6.77963	8	Q8VYR1	Hypothetical protein At3g61080	4.5757E-105	biological process unknown
1618511_at	TC50312	6.22001	5.48139	3.28192	8.37581	8.74402	4.90147	9.95649	9.69074	4.66608	8	Q6EPY1	Hypothetical protein B1136H02.8 (Hypothetical protein P0605D08.41)	9.54757E-19	biological process unknown
1618514_at	TC51437	6.45546	7.32318	5.45583	9.59488	10.2373	7.79863	10.411	10.2901	8.16648	8	O22059	CPC (Putative MYB family transcription factor) (At2g46410/F11C10.10) (MYB transcription factor)	4.69786E-11	nucleobase, nucleoside, nucleotide and nucleic acid metabolism
1618522_at	TC43648	4.68609	2.97266	2.87423	7.63343	7.58179	3.70064	8.32725	6.59752	3.15161	8	Q9M1P3	Protein kinase-like protein	3.79746E-30	protein metabolism	signal transduction
1618524_x_at		6.57522	6.44138	4.84665	11.2727	11.5648	8.95738	12.5754	12.0798	9.48434	8	-	no hit
1618573_at	TC39605	8.70708	7.05101	4.2608	11.0347	10.4481	6.3475	11.9738	11.0932	6.8944	8	Q8LFN1	Hypothetical protein	1.58821E-12	biological process unknown
1618687_at	TC42812	5.32859	3.48376	3.42613	7.50887	7.2708	6.0127	7.94507	7.78605	5.87247	8	Q9SSG3	HIPL1 protein precursor Hedgehog interacting protein like	6.4863E-64	biological process unknown
1618737_x_at		8.85471	7.78519	5.96554	12.4795	12.4386	10.0734	13.8443	13.5226	12.2475	8	-	no hit
1618824_at	TC47936	7.19668	6.13342	3.08247	9.56943	9.56379	2.86022	10.7154	9.5289	2.8681	8	Q9T0E8	Hypothetical protein T5L19.20 (Hypothetical protein AT4g09890)	4.07278E-17	biological process unknown
1618863_at	TC46944	7.54647	7.05941	5.80317	9.45392	9.49264	7.78651	10.0496	9.99752	7.88584	8	Q93Y12	Alpha glucosidase-like protein (At3g23640) (Hypothetical protein)	5.3235E-117	carbohydrate metabolism
1618864_at	TC45635	9.94547	9.80056	8.3049	12.1766	12.1057	10.9558	12.2758	12.4877	11.3108	8	Q6ER67	Putative ribosomal protein L10a	4.7148E-109	protein metabolism	organelle organization and biogenesis	protein biosynthesis
1618940_at	TC47100	7.70974	7.28317	5.87565	10.4134	10.4743	9.25836	10.6082	10.3356	8.75088	8	Q9FXZ7	Putative 1-deoxy-D-xylulose 5-phosphate reductoisomerase	2.08611E-98	secondary metabolism	lipid metabolism
1619086_at	TC39832	4.10795	2.54499	2.50005	7.13862	6.45721	2.52825	6.36728	6.42487	2.80958	8	Q93W91	Hypothetical protein At3g62550 (universal stress protein. USP) Putative ER6 protein	2.5481E-51	response to stimulus	response to endogenous stimulus
1619088_at	CF403436	6.32052	5.62974	4.11653	9.25274	9.59631	7.55847	11.0875	10.8008	7.6386	8	-	no hit
1619111_s_at	TC40934	5.71984	3.6328	3.25973	8.4768	8.12004	2.6035	9.48087	8.75597	1.7561	8	Q9FIG7	Disease resistance response protein-like (Hypothetical protein At5g42500)	2.9893E-50	response to stimulus
1619164_at	TC38630	8.4274	4.70686	3.16101	12.2901	11.7657	7.30281	12.719	12.5995	8.56863	8	Q8VWQ1	Dehydration-induced protein RD22-like protein	1.54523E-77	response to stimulus
1619201_at	TC49224	4.3458	4.01489	2.99404	8.77057	7.55035	2.65748	9.02796	8.01611	2.50532	8	Q8GV05	TRIPTYCHON (MYB transcription factor)	2.92893E-29	nucleobase, nucleoside, nucleotide and nucleic acid metabolism
1619272_at	TC40866	6.33361	6.23624	4.61493	9.3696	9.44622	8.42737	9.93615	9.64661	8.30589	8	Q94AL8	Hypothetical protein At1g29395. stress-responsive protein	1.07207E-60	response to stimulus
1619281_at	TC42942	7.10685	6.5429	4.88926	10.5965	10.7041	8.53572	11.9137	11.5095	9.47444	8	Q9M1J2	Hypothetical protein F24I3.160 (Hypothetical protein At3g57080/F24I3_160) (Hypothetical protein At3g57080) eukaryotic rpb5 RNA polymerase subunit family protein [EC:2.7.7.6]; K03013 DNA-directed RNA polymerase II subunit E	2.36525E-74	nucleobase, nucleoside, nucleotide and nucleic acid metabolism
1619283_s_at	TC45062	8.99341	9.98707	7.74908	13.4052	13.2357	11.2939	13.952	13.3831	10.9544	8	Q4VZN4	Photosystem I P700 apoproteinA2	0	protein metabolism	photosynthesis	transport	generation of precursor metabolites and energy
1619295_at	TC47361	5.3465	4.60488	3.41246	8.63235	8.50021	6.31659	8.83042	9.02399	6.95997	8	Q93VK7	AT5g14910/F2G14_30 (Hypothetical protein)	2.62919E-37	biological process unknown
1619312_a_at	TC39026	8.12689	7.98419	4.81961	10.3418	10.4624	6.84061	10.8426	10.7599	5.9622	8	Q8LCZ3	Formamidase-like protein	2.5527E-121	carbohydrate metabolism
1619334_at	TC47632	4.91533	5.56124	3.40657	8.29964	8.35817	4.85656	8.13882	7.37948	3.41871	8	Q9FL03	SCARECROW gene regulator	1.1116E-110	nucleobase, nucleoside, nucleotide and nucleic acid metabolism
1619345_s_at	TC44909	10.1291	10.1404	8.14976	11.9598	12.1673	9.91578	11.1799	11.3066	9.28886	8	Q9ZQ80	Hypothetical protein At2g03440. nodulin-related	2.23029E-30	response to stimulus
1619353_s_at	TC41736	5.43582	5.02514	3.16129	9.73566	8.73636	2.49182	9.71933	9.07318	2.55664	8	-	no hit
1619359_at	TC41010	7.08113	5.73715	3.48098	10.0567	9.84889	3.36265	11.0203	10.8568	3.65002	8	Q93Z79	AT5g24910/F6A4_120	1.8462E-111	transport	generation of precursor metabolites and energy
1619373_at	TC41135	9.39582	9.06661	7.77737	11.8531	11.8646	10.7066	12.0763	12.0591	10.7816	8	P80572	Alcohol dehydrogenase class III (EC 1.1.1.1) (Glutathione-dependent formaldehyde dehydrogenase) (EC 1.2.1.1) (FDH) (FALDH) (GSH-FDH)	7.50074E-87	response to stimulus	development	generation of precursor metabolites and energy
1619382_at	TC47676	7.06318	7.0395	5.7948	9.95145	10.2473	8.83128	9.85207	10.1345	8.68018	8	Q9LRP1	Novel plant SNARE 13 (AtNPSN13)	6.2508E-38	transport
1619383_s_at	TC46813	7.86699	7.07198	4.28254	10.188	9.60419	7.16461	10.1023	9.90464	6.65798	8	Q5CCQ0	Beta-D-galactosidase (EC 3.2.1.23)	1.7168E-106	carbohydrate metabolism
1619391_at	TC41602	8.31787	7.8951	6.74127	11.9263	11.8752	10.3567	11.3301	11.2237	10.1891	8	O49621	MLO-like protein 1 (AtMlo1) (MLO protein homolog 1) (AtMLO-H1)	2.93452E-51	response to stimulus
1619427_at	TC41385	5.8867	5.33684	3.49606	10.0947	10.3727	7.60364	11.0037	10.5523	7.89328	8	Q651I6	Putative ripening regulated protein	1.40927E-36	response to stimulus	development	transport
1619457_at	TC43928	5.46842	4.72637	2.83633	7.37096	7.48264	3.46414	7.37796	6.91802	3.35541	8	Q94K55	Putative trehalose-6-phosphate synthase (Fragment)	3.28689E-49	generation of precursor metabolites and energy	carbohydrate metabolism
1619522_at	TC46027	10.2064	9.21735	6.41547	13.1973	12.6611	10.638	14.0141	13.1618	10.7702	8	Q94B17	Putative beta-galactosidase BG1	0	development	cell wall organization and biogenesis	carbohydrate metabolism
1619594_at	TC46174	6.65749	4.98525	3.20476	9.29609	8.81453	5.30121	9.88954	8.45115	3.65071	8	Q9SV84	Probable aquaporin NIP5.1 (NOD26-like intrinsic protein 5.1) (Nodulin-26-like major intrinsic protein 6) (AtNLM6) (NLM6 protein) (NodLikeMip6)	1.2104E-135	transport
1619613_at	TC38126	12.0075	7.31573	2.78621	13.7661	12.0406	2.2717	13.9364	11.691	2.27785	8	Q42044	Expressed protein (Hypothetical protein) (At2g45180/T14P1.1) (At2g45180 protease inhibitor/seed storage/lipid transfer protein (LTP))	2.64071E-45	development	transport
1619614_at	TC48420	6.69762	5.73109	3.95493	9.3959	9.1477	7.99262	9.53997	9.42278	6.98675	8	Q9LUL4	Serine/threonine protein kinase-like protein (Strubbelig receptor family 7)	6.87597E-83	protein metabolism	signal transduction
1619615_s_at	TC38847	8.17357	8.53482	6.06809	11.2822	10.8596	8.94748	11.1917	11.1714	9.57447	8	Q6B4V4	Chloroplast chaperonin 21	7.5686E-136	response to stimulus	protein metabolism
1619616_at	TC45019	9.6441	11.698	7.88062	11.9752	11.822	9.3622	12.0206	11.4665	9.84046	8	Q39929	18.6 kDa heat-shock protein	4.36807E-65	response to stimulus	protein metabolism
1619621_at	TC39980	4.54735	3.47361	2.46038	5.8045	6.48033	3.48996	6.52193	7.77551	2.60482	8	Q940I2	Hypothetical protein MED24.18	4.4057E-132	biological process unknown
1619634_at	TC39138	7.3678	6.34983	5.76564	10.3873	10.4145	8.84385	10.824	10.9375	9.02869	8	Q5EE13	Calcineurin B-like protein	9.6847E-104	response to stimulus
1619648_s_at		11.0554	10.7033	6.99279	13.6262	13.8291	9.5757	14.4467	14.4538	10.4506	8	-	no hit
1619718_at	TC40406	4.90458	4.76063	3.0623	7.56141	8.10116	4.47402	9.24668	7.5363	3.6837	8	Q9C6R7	ABC transporter. putative	0	transport
1619747_at	TC39112	6.15847	4.612	3.292	9.75902	9.77321	6.65893	10.1956	10.4548	7.15821	8	Q7XND1	OSJNBb0034I13.8 protein	3.42378E-26	biological process unknown
1619755_s_at	BM436434	3.93485	3.64176	2.54157	7.35959	6.87876	2.30948	7.29019	4.87587	1.92896	8	Q8W4L8	Hypothetical protein At3g57400; F28O9.250 (Hypothetical protein At3g57400)	3.94002E-51	biological process unknown
1619793_at	TC48344	8.93626	7.08008	5.35299	10.7694	10.9389	8.36833	11.258	11.8453	8.75519	8	Q6V8P1	Putative senescence-associated protein SAG102 (Fragment)	1.97756E-25	development
1619841_at	TC50471	4.04587	3.93627	2.58499	6.74811	6.60008	2.57125	7.3364	7.64582	2.81288	8	Q9S9N8	Metal transporter Nramp6 (AtNramp6)	1.63153E-52	transport
1619852_s_at	TC39269	6.91431	5.74913	4.76019	9.49224	9.7944	7.62678	9.89797	9.53816	7.80595	8	Q93WS1	Selenium binding protein	0	response to stimulus
1619867_at	TC40919	7.49451	6.78619	5.70911	10.1023	10.7564	8.31383	11.0139	10.9971	8.0624	8	Q8LCA3	Hypothetical protein	4.49514E-29	biological process unknown
1619879_s_at	TC38478	6.37754	5.11432	3.20728	8.26219	9.54759	2.42559	10.0644	10.1605	2.44529	8	Q7DLL8	H-protein (EC 2.1.2.10)	6.81911E-78	amino acid and derivative metabolism
1619894_at		7.96949	7.38119	6.13337	10.8923	10.5748	9.37339	10.7764	10.7533	9.59397	8	Q9M5W3	14-3-3-like protein	8.91932E-75	response to stimulus	response to endogenous stimulus	signal transduction
1619903_at	TC38499	8.10322	9.82159	2.62572	11.4231	11.307	6.52645	11.5055	10.2439	5.04596	8	Q40512	Photosystem I light-harvesting chlorophyll a/b-binding protein	5.4275E-122	protein metabolism	photosynthesis	generation of precursor metabolites and energy
1619925_at	TC39841	6.10612	5.35845	3.61447	8.53461	9.13245	6.00203	9.23244	9.71894	6.02474	8	Q8GWP4	Hypothetical protein At2g21530	2.69627E-42	biological process unknown
1619933_s_at	TC45023	7.15148	7.74427	6.50618	11.7029	11.743	9.85397	12.0631	10.7485	8.38208	8	-	no hit
1619945_at	CB345883	7.68355	7.71941	4.34523	10.3052	11.093	6.83027	10.5165	10.848	8.20371	8	Q39636	CR9 protein. cytokinin-repressed gene	3.11571E-30	response to stimulus	response to endogenous stimulus	signal transduction
1619954_at	TC46545	8.53853	8.14222	5.75455	10.9329	10.5101	8.64457	11.3893	10.5783	8.2627	8	Q9FF10	imilarity to heparanase (At5g07830) glycosyl hydrolase family 79 (endo-beta-glucuronidase/heparanase)	3.6908E-119	carbohydrate metabolism
1619975_at	TC46015	8.70997	8.7488	7.35187	11.2612	11.4871	10.0164	11.9473	11.8051	10.2828	8	Q9C7T7	Leucine-rich receptor-like protein kinase. putative; 28019-31149	2.91353E-94	protein metabolism	signal transduction
1620011_at	TC44407	6.60071	6.58859	5.26165	9.48703	9.52493	8.28779	9.75879	9.53501	8.09024	8	Q9FS26	Plastidic cysteine synthase 1	9.64224E-77	amino acid and derivative metabolism
1620019_at	TC38145	7.86815	7.49178	6.35212	9.56464	9.71017	8.51347	10.9155	10.5495	8.84778	8	Q9SZP6	Hypothetical protein F20M13.250 (AT4g38690/F20M13_250) (Hypothetical protein AT4g38690) 1-phosphatidylinositol phosphodiesterase-related	2.7141E-153	signal transduction
1620039_at	TC50755	7.48951	6.04665	4.07674	10.0438	10.4924	8.62443	11.265	11.1752	8.50079	8	Q9M2U0	Hypothetical protein T22E16.50	7.83078E-42	biological process unknown
1620270_at	TC46486	5.39633	5.54141	3.70189	7.51418	8.5007	3.95905	4.96084	4.88024	3.32974	8	Q9ASJ0	Hypothetical protein P0439B06.27 (Hypothetical protein OSJNBb0032H19.1)	4.16558E-15	biological process unknown
1620287_at	TC46283	9.8538	8.88076	4.82943	13.0706	13.3613	8.28841	14.0289	13.933	7.27081	8	Q8RVJ7	Putative serine protease	4.5578E-150	protein metabolism
1620292_at	TC38866	8.06642	7.36975	3.09283	10.3498	10.8164	5.60315	11.4585	10.8476	5.34913	8	Q6Q9W1	Ultraviolet-B-repressible protein	2.00405E-33	response to stimulus	photosynthesis
1620306_at	TC47826	9.53465	8.64725	2.97984	12.785	11.7511	2.10991	13.3381	12.2496	1.79527	8	Q67YU0	Cytokinin dehydrogenase 5 precursor (EC 1.5.99.12) (Cytokinin oxidase 5) (CKO5) (AtCKX5) (AtCKX6)	6.2943E-113	response to stimulus	secondary metabolism	response to endogenous stimulus	signal transduction
1620399_at	TC43487	6.86518	4.68056	2.78562	7.99189	7.02007	3.31208	4.74022	3.67912	2.63273	8	Q9SSP3	Transcription Factor (At1g72830) (CCAAT-binding factor B subunit-like protein. putative)	1.25146E-17	nucleobase, nucleoside, nucleotide and nucleic acid metabolism
1620402_at	TC47658	7.19545	6.94714	3.63786	10.4268	10.1052	7.57673	11.3303	10.4979	7.53861	8	Q9ZQ71	Expressed protein (At2g03350)	2.81959E-70	biological process unknown
1620443_s_at	TC47030	8.58441	6.88081	4.71811	9.92554	9.99973	7.17936	10.4692	10.8204	7.30922	8	Q7PCB5	Putative phytosulfokine peptide precursor	3.14702E-19	development
1620504_at	TC49355	4.34093	2.40115	2.42455	8.61875	7.58435	2.6698	9.33485	7.39974	2.13266	8	Q84WN3	Putative cytochrome c oxidoreductase	5.65148E-23	transport	generation of precursor metabolites and energy
1620512_at	TC46080	7.86976	5.19945	3.03852	10.7508	10.9365	3.32315	12.2879	12.0097	4.08895	8	Q9ZSY8	Auxin-responsive protein IAA27 (Indoleacetic acid-induced protein 27) (Auxin-induced protein 27) (Phytochrome-associated protein 2)	9.41988E-86	response to stimulus	response to endogenous stimulus
1620522_at	TC46405	5.48677	4.07182	2.80352	8.09497	8.41894	6.70531	9.14549	8.93231	6.25274	8	Q9SID1	Salt tolerance-like protein	8.63464E-80	response to stimulus	nucleobase, nucleoside, nucleotide and nucleic acid metabolism
1620639_at	TC48227	5.78598	5.32597	3.8429	9.04897	8.92737	6.03956	10.1364	9.55873	5.41264	8	Q38954	Phosphate permease-like protein (Phosphate transporter precursor) (Phosphate transporter Pht2;1) (Orf01 protein)	2.22638E-34	transport
1620679_at	TC47288	6.13168	5.32738	3.35923	7.70675	7.5299	4.90662	6.67306	4.44113	3.47704	8	Q9LV33	Beta-glucosidase. putative	8.716e-158	carbohydrate metabolism
1620687_at	TC46146	7.34627	7.38926	6.12028	10.4052	10.9395	8.9877	11.5649	11.8616	9.64388	8	Q8RXZ8	Hypothetical protein At3g09980	3.52201E-62	biological process unknown
1620744_at	TC45453	9.35271	8.68936	5.78199	12.1291	12.2919	9.67179	12.87	12.2369	9.90148	8	P17340	Plastocyanin. chloroplast precursor	1.16296E-64	photosynthesis	transport	generation of precursor metabolites and energy
1620804_at	TC39222	8.40615	8.67328	6.22419	10.533	10.8654	9.14172	11.6154	11.2748	9.41142	8	Q9C8A7	Hypothetical protein F7A10.1 (At1g55360)	2.5549E-160	biological process unknown
1620821_at	TC41928	5.98419	5.33337	4.3709	8.31862	8.63259	6.412	7.80323	9.34073	6.48877	8	Q5VQ37	Leaf senescence protein-like	4.36193E-35	development
1620830_at	TC49986	4.29211	3.92973	2.85086	8.34522	8.15637	5.80205	9.29654	8.96475	5.1926	8	Q9ZPL3	Pulvinus outward-rectifying channel for potassium SPOCK1	8.87585E-09	transport
1620850_at	TC38635	7.72673	7.29853	6.07897	10.9596	11.0007	8.68026	11.8597	11.1512	8.85811	8	Q6SJV8	Putative leucine zipper protein (Fragment)	0	biological process unknown
1620877_at	TC40824	5.41956	4.73191	2.60895	7.12838	7.42731	2.34408	8.64579	7.39402	1.59581	8	Q948G4	Putative GATA-1 zinc finger protein	1.13645E-31	nucleobase, nucleoside, nucleotide and nucleic acid metabolism
1620896_at	TC40484	9.18149	8.30576	3.23881	11.5686	10.7242	2.05087	12.2359	11.1815	2.23531	8	P93205	SBT2 protein (Subtilisin-like protease)	1.4264E-56	protein metabolism
1620898_at	TC41945	5.69246	3.09693	2.49426	8.06767	7.21408	4.07911	7.67173	7.01397	4.47154	8	Q7XXQ3	Hypothetical protein (XTP3-transactivated protein A-like)	3.96742E-54	biological process unknown
1620941_at		9.89238	9.71849	8.15698	11.8251	12.1774	10.49	12.7271	12.8295	11.3625	8	Q9ZNS5	Ribosomal protein S28	9.19275E-27	protein metabolism	organelle organization and biogenesis	protein biosynthesis
1620979_s_at	TC45961	6.86336	6.62114	4.46407	10.4574	11.0221	8.1642	11.815	12.3282	10.0645	8	Q93WA5	Ribosomal protein L32	6.1669E-66	protein metabolism	organelle organization and biogenesis	protein biosynthesis
1620990_at	TC40059	8.31829	7.89882	5.97128	10.823	11.0672	8.78304	11.3726	11.1159	8.30194	8	Q9LN65	F18O14.5	1.2314E-93	biological process unknown
1620992_at	TC42567	7.28211	8.60979	5.21239	11.2215	11.0236	7.77547	10.0036	9.5834	8.52399	8	Q9FJH5	(Q9FJH5) Gb|AAC98457.1 (At5g60800)	6.3767E-45	transport
1621009_s_at	TC45031	9.03597	7.8412	6.1403	10.9002	11.2172	8.93113	11.404	10.9367	9.0123	8	-	no hit
1621038_at	TC45715	7.09824	5.46398	2.70655	10.0401	9.09776	2.91467	10.0771	7.78106	2.3819	8	Q41424	Chlorophyll a/b binding protein	2.3298E-106	protein metabolism	photosynthesis	generation of precursor metabolites and energy
1621053_at	TC39512	6.54103	6.5942	5.46054	9.70602	9.81368	8.80089	10.422	10.3416	9.12383	8	Q6VWJ5	Fructokinase 3	4.05451E-22	carbohydrate metabolism
1621137_at	TC38740	8.20374	7.15405	6.69893	10.666	10.8354	9.48277	11.4869	11.3232	10.1721	8	Q9SX65	F11A17.13 (At1g48320)	2.00379E-53	biological process unknown
1621270_at	TC47575	4.39747	3.19896	2.5911	5.4102	5.18995	2.49517	4.24432	3.23824	1.91074	8	Q9LYD3	Putative AP2/EREBP transcription factor (DREB3)	3.33923E-63	nucleobase, nucleoside, nucleotide and nucleic acid metabolism
1621285_at	TC46120	6.23703	6.29092	4.7324	8.39463	8.81509	6.84636	9.47586	9.59747	7.57932	8	O04603	50S ribosomal protein L5. chloroplast precursor	5.1052E-102	protein metabolism	organelle organization and biogenesis	protein biosynthesis
1621301_at	TC40359	7.24903	6.53843	4.77888	9.95053	10.6179	7.72687	10.8077	11.089	8.30264	8	Q9SA52	T31J12.6 protein (Putative RNA-binding protein) (At1g09340) (At1g09340/T31J12_6)	0	nucleobase, nucleoside, nucleotide and nucleic acid metabolism
1621309_at	TC47693	5.53922	5.86053	3.42775	8.20016	9.61324	4.4016	9.50532	9.63352	3.64342	8	Q7XSQ6	OSJNBa0084K11.8 protein	1.41949E-70	transport	generation of precursor metabolites and energy
1621351_s_at	TC45103	7.9052	8.06519	3.89884	10.96	11.3845	8.24364	11.9635	11.3524	8.03945	8	Q40961	Light-harvesting chlorophyll a/b-binding protein precursor	6.268e-138	protein metabolism	photosynthesis	generation of precursor metabolites and energy
1621364_s_at	TC45239	8.92142	8.58262	7.42903	10.676	10.7296	9.3593	11.5407	11.1562	9.58468	8	Q9SK39	Putative steroid binding protein 3 (AtMP3)	1.91441E-40	development	signal transduction
1621407_at	TC39026	7.00626	6.70057	3.81897	9.69921	9.65099	4.93474	9.94336	9.73161	4.66976	8	Q8LCZ3	Formamidase-like protein	2.5527E-121	carbohydrate metabolism
1621444_at	TC47680	7.59527	6.73258	3.91276	10.0302	10.489	6.32306	10.5349	10.5859	5.18965	8	Q84WI2	Hypothetical protein At3g22970	4.69928E-70	biological process unknown
1621489_at	TC38258	11.2919	11.4545	7.19871	13.1422	13.5431	9.13237	14.1039	13.957	9.24435	8	-	no hit
1621492_at	TC45627	10.6054	10.4616	9.23815	13.0089	13.3358	12.1193	13.1598	13.4897	12.4726	8	Q6RYC4	60S ribosomal protein L19	3.6777E-100	protein metabolism	organelle organization and biogenesis	protein biosynthesis
1621532_at	TC38521	7.67396	7.19397	3.4792	10.3716	10.1441	5.50586	11.5021	10.2172	4.62941	8	Q84QE6	Photosystem I reaction center subunit X psaK	2.74791E-60	photosynthesis	generation of precursor metabolites and energy
1621539_s_at	TC45384	8.58484	8.1226	6.78541	11.4278	11.9152	10.0443	12.4342	12.4695	10.4896	8	Q9SAU2	Ribulose-5-phosphate-3-epimerase (EC 5.1.3.1)	1.079e-130	carbohydrate metabolism
1621569_at	TC45464	7.84625	7.0447	5.7604	9.77165	9.94456	8.34635	10.3432	10.4034	8.86758	8	P24929	50S ribosomal protein L12. chloroplast precursor (CL12)	2.14424E-67	protein metabolism	organelle organization and biogenesis	protein biosynthesis
1621593_s_at		5.38826	6.23422	5.04687	10.3125	9.85068	8.01749	9.25107	8.19058	5.1238	8	Q95GN2	Translation initiation factor IF1	7.05338E-38	protein metabolism	protein biosynthesis
1621625_s_at	TC47059	6.85076	5.8032	4.43463	9.91414	9.70577	8.16352	10.2631	10.2365	8.66583	8	Q93YR5	Hypothetical protein At4g22360	2.47395E-44	biological process unknown
1621735_at	TC39271	6.82173	4.79582	4.8007	8.64772	8.5809	7.33933	10.0126	9.97657	7.4469	8	Q8RXP3	Hypothetical protein At1g47740	1.6641E-107	biological process unknown
1621745_at	TC48122	6.97152	7.50608	4.09043	10.313	10.6567	6.87985	10.9028	10.6098	6.62783	8	Q93ZY7	Nudix hydrolase 12. mitochondrial precursor (EC 3.6.1.-) (AtNUDT12)	5.36596E-52	response to stimulus	response to endogenous stimulus	nucleobase, nucleoside, nucleotide and nucleic acid metabolism
1621754_at	TC41728	6.90605	5.94545	3.94575	10.812	10.3496	3.85365	11.7368	11.201	3.82844	8	Q84V38	Aux/IAA protein	9.18643E-89	response to stimulus	response to endogenous stimulus
1621818_at	TC38295	9.77775	7.35677	3.19009	13.5028	12.3616	8.02635	13.769	12.324	7.25246	8	Q4VT47	RD22-like protein. Dehydration-induced protein RD22-like protein	9.6438E-148	response to stimulus
1621834_at	TC47817	8.6927	8.65365	6.6806	10.8992	11.1419	9.23882	11.7362	11.5106	9.42934	8	Q8LFD1	Putative lipid phosphate phosphatase 3. chloroplast precursor (EC 3.1.3.-) (AtLPP3) (Phosphatidic acid phosphatase 3) (Phosphatidate phosphohydrolase 3)	1.1316E-72	response to stimulus	signal transduction	lipid metabolism
1621879_at	TC45986	6.4699	4.16246	3.31179	9.69809	8.64898	2.94751	9.2541	4.27308	2.98384	8	Q8LEU7	Hypothetical protein	5.40181E-19	biological process unknown
1621914_s_at	TC45584	10.0476	10.7266	6.67447	13.3977	12.7777	9.96204	13.5112	12.9945	10.6872	8	Q9C5D3	Hypothetical protein At5g63530 copper chaperone (CCH)-related	4.13583E-40	protein metabolism
1621947_at	TC51429	6.21047	3.88569	3.62344	9.08273	8.88727	7.72089	11.0044	10.2107	7.46343	8	Q941Q1	Non-symbiotic hemoglobin class 1	4.03355E-38	response to stimulus
1622001_at	TC48706	5.37552	2.59803	2.50613	8.19708	7.34503	2.74527	10.139	7.61202	2.57028	8	O65009	BURP domain containing protein	5.38605E-58	biological process unknown
1622010_at	TC45044	8.43861	8.93197	7.52585	12.9599	12.7898	11.3936	12.725	11.6336	9.33437	8	Q68RX5	DNA-directed RNA polymerase alpha chain (EC 2.7.7.6) (PEP) (Plastid-encoded RNA polymerase alpha subunit) (RNA polymerase alpha subunit)	4.2044E-162	nucleobase, nucleoside, nucleotide and nucleic acid metabolism
1622065_at	TC45985	5.59909	4.58718	3.15995	8.883	9.67421	3.45629	9.92112	9.8298	3.28749	8	Q94FA7	Fructose-1.6-bisphosphatase	0	generation of precursor metabolites and energy	carbohydrate metabolism
1622104_at	TC44797	3.54933	3.94258	2.74785	6.59732	7.32199	3.01316	8.79139	8.36876	2.29815	8	Q9C891	Hypothetical protein F7A10.7 (At1g55210 disease resistance response protein-related/ dirigent protein-related)	4.32743E-49	response to stimulus
1622157_at	TC47501	7.16456	6.7221	4.48652	11.2502	10.7454	6.90204	11.9662	10.3206	4.93672	8	Q9FNL1	Phosphate/triose-phosphate translocator	4.34709E-72	transport
1622171_at	TC46606	9.42014	9.37593	7.02624	10.868	11.26	9.62565	11.5421	11.6285	9.45253	8	Q6RJY1	60S ribosomal protein L12	7.94912E-85	protein metabolism	organelle organization and biogenesis	protein biosynthesis
1622190_at	CD799020	4.9253	4.43903	2.90167	7.83327	7.89655	5.95051	8.27549	8.23086	6.5017	8	Q75IM5	Putative senescence-associated protein	8.44504E-11	development
1622200_at	TC48918	5.88858	3.22048	3.10111	8.9647	7.67712	2.50511	8.14575	8.14959	2.77467	8	Q53WY5	Sts14 protein	1.4205E-59	response to stimulus
1622236_at	TC48486	6.36349	6.88318	4.16542	8.82755	9.6808	6.23251	9.87447	9.62871	6.20561	8	Q9MAC0	T4P13.26 protein	0	biological process unknown
1622249_at	TC38632	8.78024	8.38345	6.99876	11.1831	11.6445	9.80894	12.0968	11.9313	9.8408	8	Q39640	Glycolate oxidase (EC 1.1.3.1)	0	photosynthesis	transport	generation of precursor metabolites and energy
1622252_at	TC45858	10.3123	7.77306	5.31825	13.4007	12.381	7.27142	13.6083	12.7185	8.09407	8	Q6EM46	NAD-dependent sorbitol dehydrogenase 1 (EC 1.1.1.14)	2.9139E-169	development	carbohydrate metabolism
1622253_at	CF415330	4.57521	5.0171	2.4284	7.89645	8.90135	4.20331	8.13795	8.47479	3.36498	8	Q94K52	Hypothetical protein At1g02475	3.18824E-58	biological process unknown
1622267_at	TC51421	4.83456	3.55241	3.18653	7.74755	6.91553	3.61074	7.70995	7.33121	4.84486	8	Q6USQ8	NADPH-dependent cinnamyl alcohol dehydrogenase	5.83565E-60	secondary metabolism	amino acid and derivative metabolism	nucleobase, nucleoside, nucleotide and nucleic acid metabolism
1622297_at	CD800320	6.71213	5.33913	4.31995	8.68295	9.4567	3.6095	9.79439	10.0435	3.34509	8	-	no hit
1622302_s_at	TC38326	10.2191	9.31318	7.18454	12.6536	12.8898	10.6548	13.3868	13.1668	11.2017	8	Q9LRC4	Oxygen evolving enhancer protein 1 precursor	4.9036E-166	photosynthesis	generation of precursor metabolites and energy
1622308_at	TC40451	8.08732	7.11855	3.42012	10.82	10.9866	3.67844	9.79454	8.965	2.54292	8	Q8S933	1-aminocyclopropane-1-carboxylate synthase. ACC synthase (Ethylene-forming enzyme)	3.92306E-68	response to stimulus	secondary metabolism	response to endogenous stimulus	development
1622361_s_at	TC45122	12.8444	12.2199	10.2275	14.156	14.3541	13.2009	14.7007	14.603	13.521	8	Q94JT5	AT4g35220/F23E12_220 (Hypothetical protein)	2.98712E-97	biological process unknown
1622371_at	TC46082	7.60475	7.66583	6.26952	9.71197	9.84677	8.15847	10.5326	10.5998	8.60041	8	Q8H114	Hypothetical protein At2g40600	9.3159E-78	biological process unknown
1622422_at	TC40090	5.99876	5.79284	4.38966	8.91935	8.78094	7.47503	9.43782	9.20583	7.44407	8	Q93Z24	At1g72990. glycosyl hydrolase family 35 protein [EC:3.2.1.23]; K01190 beta-galactosidase	5.06571E-60	carbohydrate metabolism
1622456_at	TC47030	7.76456	5.67354	4.08479	9.51957	9.29685	6.33574	10.4393	10.5439	7.29811	8	Q7PCB5	Putative phytosulfokine peptide precursor	3.14702E-19	development
1622495_at	TC46920	6.93717	6.11382	4.21816	9.80735	9.81565	7.60922	10.3806	10.333	8.18651	8	Q681W6	Putative ribosomal protein S9	3.28544E-82	protein metabolism	organelle organization and biogenesis	protein biosynthesis
1622517_at	TC39873	6.30773	4.58469	3.08946	8.17612	8.73742	6.41532	10.2997	9.27986	6.27647	8	Q8W4Z5	Hypothetical protein f16	1.18499E-69	biological process unknown
1622534_at	TC39094	8.77805	7.73396	3.28066	11.4556	11.5716	4.43687	12.2821	11.4874	3.50778	8	Q84U30	Photosystem I-N subunit	5.43005E-69	photosynthesis	generation of precursor metabolites and energy
1622543_at	TC48546	6.3269	6.31554	2.89808	8.81985	8.14649	3.33609	9.68451	9.77428	3.35756	8	Q84V96	Aldehyde dehydrogenase 1 precursor (EC 1.2.1.3)	3.79478E-66	carbohydrate metabolism
1622589_s_at	TC44283	9.07402	8.51741	7.08222	11.004	11.222	9.51982	11.3927	11.2558	9.86752	8	Q8GUJ9	Hypothetical protein At5g19590	3.74777E-45	biological process unknown
1622606_at	TC45573	10.9038	10.6938	8.50594	12.7277	12.7816	10.7281	13.2684	12.7651	10.5755	8	Q9ZTW5	GDP-mannose pyrophosphorylase	0	protein metabolism	protein biosynthesis	carbohydrate metabolism
1622623_at	TC41010	6.27959	5.10191	2.67196	9.37664	9.05494	3.07721	9.47986	9.42275	2.1804	8	Q93Z79	AT5g24910/F6A4_120	1.8462E-111	transport	generation of precursor metabolites and energy
1622637_at	TC49080	8.33369	8.45077	3.88691	10.4508	11.0823	6.73923	11.3675	11.6921	6.10825	8	Q9M8K5	F28L1.7 protein (AT3g06130/F28L1_7) (Hypothetical protein At3g06130)	3.59159E-28	transport
1622642_at	TC46481	7.78953	7.7918	6.67553	10.6298	10.7987	9.74	11.2517	11.2598	10.1277	8	Q9LU63	Arabidopsis thaliana genomic DNA. chromosome 5. P1 clone:MWD22 (AT5g51110/MWD22_5) (PCD/DCoH-like protein 1)	4.24593E-64	biological process unknown
1622715_s_at	TC45353	8.78604	8.68422	5.54499	11.0059	11.6325	8.52371	11.6692	11.5033	7.93384	8	P12858	Glyceraldehyde-3-phosphate dehydrogenase A. chloroplast precursor (EC 1.2.1.13) (NADP-dependent glyceraldehydephosphate dehydrogenase subunit A)	0	photosynthesis	generation of precursor metabolites and energy	carbohydrate metabolism
1622735_s_at	TC45807	10.9029	7.86702	3.30989	12.0708	12.2449	7.11937	13.1164	13.2496	6.99388	8	Q8GTJ0	Xyloglucan endotransglycosylase	4.9764E-116	cell wall organization and biogenesis	carbohydrate metabolism
1622744_at		6.78646	7.42043	5.58513	13.8348	13.3426	11.5375	13.7753	12.9421	10.5599	8	P07816	Chloroplast 30S ribosomal protein S19	3.56356E-36	protein metabolism	organelle organization and biogenesis	protein biosynthesis
1622842_at	TC45543	9.61898	9.48861	8.46958	11.6105	12.3427	9.41483	11.5262	11.9218	9.58255	8	Q9FSX3	Hypothetical protein ORF1	1.86653E-49	biological process unknown
1622870_at	TC40980	8.25452	7.49949	3.01919	10.9855	11.0191	6.75991	10.9701	11.5001	5.18601	8	Q9FLX5	ABC transporter-like protein	1.95762E-80	transport
