# Supplementary material for: Genome-wide transcriptional analysis of grapevine berry ripening reveals a set of genes similarly modulated during three seasons and the occurrence of an oxidative burst at vèraison
Source: BMC Genomics. 2007 Nov 22;8:428. doi: 10.1186/1471-2164-8-428 (PMC2228314; doi:10.1186/1471-2164-8-428)
Supplement: Additional file 4 — List of the GO functional categories. Gene Ontology codes with obsolete and updated descriptions of the functional categories used in this work. [file 1471-2164-8-428-S4.xls]

## Sheet: Sheet1
	Present description	Obsolete description
GO:0006519	amino acid and derivative metabolic process	amino acid and derivative metabolism
GO:0005975	carbohydrate metabolic process	carbohydrate metabolism
GO:0007047	cell wall organization and biogenesis	cell wall organization and biogenesis
GO:0007275	multicellular organismal development	Development
GO:0006091	generation of precursor metabolites and energy	generation of precursor metabolites and energy
GO:0006629	lipid metabolic process	lipid metabolism
GO:0006139	nucleobase, nucleoside, nucleotide and nucleic acid metabolic process	nucleobase, nucleoside, nucleotide and nucleic acid metabolism
GO:0006996	organelle organization and biogenesis	organelle organization and biogenesis
GO:0015979	photosynthesis	photosynthesis
GO:0044238	primary metabolic process	primary metabolism
GO:0006412	translation	protein biosynthesis
GO:0019538	protein metabolic process	protein metabolism
GO:0009719	response to endogenous stimulus	response to endogenous stimulus
GO:0050896	response to stimulus	response to stimulus
GO:0019748	secondary metabolic process	secondary metabolism
GO:0007165	signal transduction	signal transduction
GO:0006810	transport	transport
