# Supplementary material for: Genome-wide transcriptional analysis of grapevine berry ripening reveals a set of genes similarly modulated during three seasons and the occurrence of an oxidative burst at vèraison
Source: BMC Genomics. 2007 Nov 22;8:428. doi: 10.1186/1471-2164-8-428 (PMC2228314; doi:10.1186/1471-2164-8-428)
Supplement: Additional file 7 — Complete list of genes belonging to the functional categories discussed in the article. Genes of the core set involved in the regulation of berry development (part A) and responsible for berry phenotypic traits (part B), ordered by major GO functional categories (in red). For clarity, transcripts discussed in the manuscript were further classified according to GO more specific terms. [file 1471-2164-8-428-S7.xls]

## Sheet: Foglio1
Probeset AffyID	TIGR v4.0	CLUSTER	ID_Protein	Def_Protein
Part A
Response to endogenous stimulus, GO:0009719
1607541_at	TC40474	1	Q9JLE9	GABA-A receptor epsilon-like subunit
1608502_at	TC47360	1	Q9FEW9	12-oxophytodienoate reductase 3 (EC 1.3.1.42) (12-oxophytodienoate-10.11-reductase 3) (OPDA-reductase 3) (LeOPR3)
1611241_at	TC50998	1	Q9LUB5	Similarity to jasmonate inducible protein
1612516_at	TC47080	1	Q76FZ8	Brassinosteroid receptor
1613123_at	CF215236	1	Q8S3D1	Putative bHLH transcription factor (Hypothetical protein F19B15.130) (Hypothetical protein AT4g29100 ethylene-responsive family protein)
1615952_s_at	TC38453	1	Q84X67	1-aminocyclopropane-1-carboxylic acid oxidase 1 (Fragment) ACO
1615985_at	TC42737	1	O24542	Auxin-induced protein 22D (Indole-3-acetic acid induced protein ARG13)
1618213_at		1	Q9SWV2	ER6 protein (Fragment)
1618875_s_at	TC46557	1	Q8LAL2	Auxin-responsive protein IAA26 (Indoleacetic acid-induced protein 26) (Phytochrome-associated protein 1)
1619856_at	TC45354	1	O48629	Putative auxin-repressed protein
1621185_s_at	TC45354	1	O48629	Putative auxin-repressed protein
1621201_at	TC41864	1	Q6ZKQ7	Auxin-induced protein-related-like protein
1613204_at	TC38341	2	O49235	2.4-D inducible glutathione S-transferase (EC 2.5.1.18)
1616104_at	TC46740	3	O65695	Putative auxin-regulated protein
1616303_a_at	TC39155	3	Q8GYB1	Nudix hydrolase 15. mitochondrial precursor (EC 3.6.1.-) (AtNUDT15). coenzyme A diphosphatase
1617012_at	TC45046	3	Q8S9H4	Ethylene response factor 1
1620278_at	TC46710	3	Q6J9Q4	Putative AP2/EREBP transcription factor
1622850_at	TC49495	3	O48631	Ethylene-forming-enzyme-like dioxygenase
1607029_at	TC42536	4	Q8LP14	Nine-cis-epoxycarotenoid dioxygenase4
1608265_at	TC41597	4	Q9SW47	Amidase-like protein
1609922_s_at	TC38202	4	Q42475	Heat shock protein ((P32292) Indole-3-acetic acid induced protein ARG2)
1612955_at	TC47637	4	Q71BZ3	Type-A response regulator
1613717_a_at	TC46727	4	Q8L9T0	Hypothetical protein. At4g12980. auxin-responsive protein. putative
1614372_at	TC47836	4	Q6H5X2	ABA-responsive protein-like
1614660_at	TC45938	4	P13088	Auxin-induced protein AUX22
1618081_at	TC46488	4	Q5SND7	Putative oxidoreductase. (Q8H0B0) Putative gibberellin 20-oxidase
1618211_at	TC47430	4	P93615	ABA induced plasma membrane protein PM 19
1619913_at	TC46727	4	Q8L9T0	Hypothetical protein. At4g12980. auxin-responsive protein. putative
1609591_at	TC40686	5	Q9ZUZ3	Putative auxin-regulated protein (At2g46690)
1610607_at	TC40495	5	Q6NMQ7	At1g74670 gibberellin-responsive protein. putative
1622226_at	TC45696	5	Q9LIL3	Similarity to unknown protein (Hypothetical protein At3g22850 expressed protein. similar to auxin down-regulated protein ARG10 (Vigna radiata) GI:2970051. wali7 (aluminum-induced protein) (Triticum aestivum) GI:451193
1612060_at	TC48033	6	Q76DT1	AUX1-like auxin influx carrier protein
1613171_at	TC48063	7	Q8LPF8	AT4g16650/dl4350w (Growth regulator like protein). (Q9SFW3) Putative auxin-independent growth promoter; 88924-91907
1620176_at	TC41911	7	Q9FR34	Ripening regulated protein DDTFR8
1621946_at	TC50194	7	Q8H0E0	PIN1-like auxin transport protein
1606913_at	TC46508	8	Q5SGC9	(Q5SGC9_VITVI) Zeaxanthin epoxidase
1607354_at	TC49442	8	O49285	F22K20.9 protein (Hypothetical protein At1g76990) (ACR3)
1607503_s_at	TC38370	8	Q52QX4	Auxin-repressed protein-like protein ARP1
1609780_at	TC47621	8	Q94E74	Putative ER6 protein. Ethylene-responsive protein
1609893_at	TC38517	8	O24040	LTCOR11
1609990_at	TC39828	8	Q6TKQ3	Putative ethylene response factor ERF3b
1610310_at	TC47641	8	Q9LQU5	Nudix hydrolase 18. mitochondrial precursor (EC 3.6.1.-) (AtNUDT18)
1610647_at	TC40710	8	Q9FR37	Amidase (At1g08980/F7G19_15)
1610880_s_at	CF371851	8	O22190	Indole-3-acetic acid-amido synthetase GH3.3 (EC 6.3.2.-) (Auxin-responsive GH3-like protein 3) (AtGH3-3)
1611390_a_at	TC39148	8	Q8RW16	Aux/IAA protein Auxin-regulated protein
1611910_s_at		8	Q6TKQ3	Putative ethylene response factor ERF3b
1612001_s_at	TC43261	8	Q6QUQ3	Auxin and ethylene responsive GH3-like protein
1612090_s_at	TC45186	8	Q9ZRA4	Auxin-binding protein ABP19a precursor
1612180_at	TC51304	8	Q6L8T9	Auxin response factor 5
1612699_at	BQ798614	8	Q9XIA5	Similar to ethylene-forming-enzyme-like dioxygenase
1613177_at	TC47351	8	Q9LSP8	Transcription factor-like protein (Ethylene-induced calmodulin-binding protein 5)
1613468_at	TC38800	8	Q8LSK7	Auxin-regulated protein
1615728_at	TC45614	8	Q84V38	Aux/IAA protein
1616225_at	TC44210	8	Q9C5W9	Auxin response factor 18
1617513_at		8	Q8LAL2	Auxin-responsive protein IAA26 (Indoleacetic acid-induced protein 26) (Phytochrome-associated protein 1)
1618171_s_at	TC46508	8	Q5SGC9	Zeaxanthin epoxidase (Q5SGC9_VITVI)
1618503_at	TC47765	8	Q75V70	Gibberellin 2-oxidase 1
1619086_at	TC39832	8	Q93W91	Hypothetical protein At3g62550 (universal stress protein. USP) Putative ER6 protein
1619894_at		8	Q9M5W3	14-3-3-like protein
1619945_at	CB345883	8	Q39636	CR9 protein. cytokinin-repressed gene
1620306_at	TC47826	8	Q67YU0	Cytokinin dehydrogenase 5 precursor (EC 1.5.99.12) (Cytokinin oxidase 5) (CKO5) (AtCKX5) (AtCKX6)
1620512_at	TC46080	8	Q9ZSY8	Auxin-responsive protein IAA27 (Indoleacetic acid-induced protein 27) (Auxin-induced protein 27) (Phytochrome-associated protein 2)
1621745_at	TC48122	8	Q93ZY7	Nudix hydrolase 12. mitochondrial precursor (EC 3.6.1.-) (AtNUDT12)
1621754_at	TC41728	8	Q84V38	Aux/IAA protein
1622308_at	TC40451	8	Q8S933	1-aminocyclopropane-1-carboxylate synthase. ACC synthase (Ethylene-forming enzyme)
Signal transduction, GO:0007165
1606455_at	TC48289	1	P93604	Rust resistance kinase Lr10
1607385_at	TC47120	1	O04567	T7N9.25 (At1g27190 leucine-rich repeat transmembrane protein kinase. putative)
1607541_at	TC40474	1	Q9JLE9	GABA-A receptor epsilon-like subunit
1611714_at	TC46809	1	P48578	Serine/threonine protein phosphatase PP2A-4 catalytic subunit (EC 3.1.3.16) (Protein phosphatase 2A isoform 4)
1611883_at	TC41489	1	Q9LZW4	Hypothetical protein T20L15_90 (Serine/threonine protein kinase) (CBL-interacting protein kinase 14) (Hypothetical protein At5g01820)
1612269_at	TC43114	1	Q7FRS8	Calcineurin B-like protein 10
1612275_at	TC41551	1	Q8GZ98	Hypothetical protein At5g01920/T20L15_190 protein kinase family
1612516_at	TC47080	1	Q76FZ8	Brassinosteroid receptor
1613085_at	TC46600	1	Q5DW43	Phototropin
1614058_at	TC49660	1	Q8LPE7	Ser/Thr protein kinase (Fragment)
1614212_at	TC47448	1	O81806	Rho-GTPase-activating protein-related. hypothetical protein F8D20.260 (Hypothetical protein AT4g35750)
1615264_at	TC46672	1	Q8VZQ0	Hypothetical protein At4g31240 (Putative receptor kinase)
1615495_at	TC44582	1	Q9M342	Protein kinase-like protein
1615985_at	TC42737	1	O24542	Auxin-induced protein 22D (Indole-3-acetic acid induced protein ARG13)
1616312_at	TC39052	1	Q7PCA0	Putative phytosulfokine peptide precursor
1617221_s_at	TC45864	1	Q7XKV0	OSJNBa0022H21.7 protein
1618875_s_at	TC46557	1	Q8LAL2	Auxin-responsive protein IAA26 (Indoleacetic acid-induced protein 26) (Phytochrome-associated protein 1)
1620155_at	TC50770	1	Q9LIC9	Similarity to Serine/Threonine protein kinase
1620884_at	TC48113	1	Q9S713	Serine/threonine-protein kinase SNT7. chloroplast precursor (EC 2.7.1.37) (Stt7 homolog)
1621201_at	TC41864	1	Q6ZKQ7	Auxin-induced protein-related-like protein
1620080_at	TC44227	2	Q5ZAK8	Putative receptor-like protein kinase ARK1
1606895_at	TC51202	3	Q570P5	Hypothetical protein At2g30610
1607365_at	TC46224	3	Q9FK63	receptor kinase
1610099_at	TC42324	3	Q9SSA4	Hypothetical protein F4P13.4 (AT3g01490/F4P13_4) (Hypothetical protein At3g01490) protein kinase. putative
1610383_at		3	Q9M3V1	Protein phpsphatase 2C (PP2C) (EC 3.1.3.16)
1611726_at	TC42438	3	Q653Y7	Putative receptor protein kinase PERK1
1612784_at	CB923182	3	Q9C5T0	Receptor-like protein kinase 4
1613978_at	TC49120	3	Q5GA60	Putative EARLY flowering 4 protein
1614827_at	CD801620	3	Q6JN46	EIX receptor 2
1617012_at	TC45046	3	Q8S9H4	Ethylene response factor 1
1617120_s_at	TC49826	3	Q6YVI3	Phosphatidic acid phosphatase
1621312_a_at	TC44231	3	Q6K546	Dual specificity phosphatase-like
1621931_at	TC41867	3	Q9SVK7	Hypothetical protein F18B3.200 (Hypothetical protein At3g50920) phosphatidic acid phosphatase-related / PAP2-related
1622248_at	TC44231	3	Q6K546	Dual specificity phosphatase-like
1606768_at	TC40624	4	Q67WD3	Protein kinase-like
1608969_at	TC46172	4	P43298	Putative receptor protein kinase TMK1 precursor (EC 2.7.1.-)
1609619_at	TC38912	4	O04664	Small Ras-like GTP-binding protein (AT5g55190/MCO15_14)
1611342_at	TC48566	4	Q5JNK2	Putative Nod-factor receptor 1b
1611877_at	TC50710	4	Q5JMX4	Putative GTPase
1612443_at	TC49237	4	Q9LWM4	Putative CBL-interacting protein kinase 2
1612955_at	TC47637	4	Q71BZ3	Type-A response regulator
1614660_at	TC45938	4	P13088	Auxin-induced protein AUX22
1617059_at	TC42407	4	Q9CAV6	Putative mitogen activated protein kinase kinase; 49861-46888 (Ser/Thr kinase)
1617596_at		4	O22808	Hypothetical protein At2g33580 (Hypothetical protein At2g33580; F4P9.35) protein kinase family protein
1617943_at	TC46242	4	Q9C7J2	Receptor protein kinase. putative
1618904_a_at	TC39427	4	Q8RY62	At2g04690/F28I8.27 cellular repressor of E1A-stimulated genes (CREG) family
1621120_at	BQ800137	4	Q93V58	Putative serine threonine-protein kinase
1622360_at	TC40938	4	Q42966	Nitrilase (EC 3.5.5.1)
1613265_s_at	TC46448	5	Q9ZVN4	T7A14.14 protein (At1g05000 tyrosine specific protein phosphatase family protein)
1616508_at	TC48379	5	Q9LVA0	Dbj|BAA90612.1 (Hypothetical protein At5g62390) calmodulin-binding protein family
1607816_at	TC41739	7	Q6R2J8	Strubbelig receptor family 8. leucine-rich repeat transmembrane protein kinase
1608474_at	CF403530	7	Q6VM14	Shaggy-related protein kinase 1
1611471_at	TC39817	7	Q9LP77	T1N15.9 Receptor-like protein kinase
1614802_at	TC41815	7	Q94KS0	Histidine-containing phosphotransfer protein
1615752_at	CF212949	7	Q9LT38	Protein kinase-like protein
1616361_at	TC39817	7	Q9LP77	T1N15.9 Receptor-like protein kinase
1616694_at	TC46350	7	Q94KS0	Histidine-containing phosphotransfer protein
1617238_at	TC46785	7	Q8GY10	Putative receptor protein kinase
1619205_at	CD799106	7	O49544	Receptor protein kinase - like protein
1619795_at	TC39917	7	Q9LT85	Similarity to receptor protein kinase
1606444_at	TC40160	8	Q9LIC9	Similarity to Serine/Threonine protein kinase
1606447_at	TC51417	8	Q9XGH7	Serine/threonine protein phosphatase PP2A catalytic subunit (EC 3.1.3.16)
1606662_at	TC49183	8	Q6BE26	Somatic embryogenesis receptor kinase 1
1607425_at	TC47984	8	Q9LKK9	14-3-3 protein
1607524_at	TC47269	8	Q9LKZ5	Receptor-like protein kinase 2
1607880_at	BQ793902	8	Q9FF29	Receptor serine/threonine kinase
1608204_at	TC44664	8	O82480	RAC-like GTP binding protein ARAC7 (GTPase protein ROP9)
1608397_at	TC43962	8	Q6LA43	Two-component response regulator-like APRR2 (Pseudo-response regulator 2) (TOC2 protein)
1609700_at	TC46890	8	Q40517	Mitogen-activated protein kinase homolog NTF3 (EC 2.7.1.37) (P43)
1612161_s_at	TC47984	8	Q9LKK9	14-3-3 protein
1612566_at	TC38304	8	Q677H6	ADP-ribosylation factor (Fragment) (EC 3.6.5.2)
1613274_at	TC47566	8	Q84W41	Glutamate receptor 3.6 precursor (Ligand-gated ion channel 3.6)
1614851_s_at	TC40029	8	Q9SIV3	Expressed protein (GPRI1) (Golden2-like transcription factor) (Golden2-like protein 1) (Hypothetical protein At2g20570; F23N11.11) (Hypothetical protein At2g20570)
1614917_at	TC48817	8	O64504	Hypothetical protein At2g02790. calmodulin-binding family protein
1616189_at	TC41947	8	Q9SYQ8	Receptor protein kinase CLAVATA1 precursor (EC 2.7.1.-)
1616611_at	TC43376	8	Q9CAS4	Hypothetical protein T17F3.6. Putative receptor serine/threonine kinase
1616648_at	TC45776	8	Q9ZRH6	Rab1-like small GTP-binding protein
1616893_s_at	TC48956	8	Q9AR93	Putative calmodulin-related protein
1617103_at	TC42643	8	Q6Z4U4	Putative somatic embryogenesis receptor kinase 1 (SERK-family receptor-like protein kinase)
1617353_at	TC40160	8	Q9LIC9	Similarity to Serine/Threonine protein kinase
1617513_at		8	Q8LAL2	Auxin-responsive protein IAA26 (Indoleacetic acid-induced protein 26) (Phytochrome-associated protein 1)
1617710_s_at	CD012500	8	Q5JN26	Receptor protein kinase-like
1618419_at	TC47580	8	Q9FN48	Emb|CAB75797.1 (Hypothetical protein At5g23060) (Extracellular calcium sensing receptor)
1618522_at	TC43648	8	Q9M1P3	Protein kinase-like protein
1619614_at	TC48420	8	Q9LUL4	Serine/threonine protein kinase-like protein (Strubbelig receptor family 7)
1619894_at		8	Q9M5W3	14-3-3-like protein
1619945_at	CB345883	8	Q39636	CR9 protein. cytokinin-repressed gene
1619975_at	TC46015	8	Q9C7T7	Leucine-rich receptor-like protein kinase. putative; 28019-31149
1620019_at	TC38145	8	Q9SZP6	Hypothetical protein F20M13.250 (AT4g38690/F20M13_250) (Hypothetical protein AT4g38690) 1-phosphatidylinositol phosphodiesterase-related
1620306_at	TC47826	8	Q67YU0	Cytokinin dehydrogenase 5 precursor (EC 1.5.99.12) (Cytokinin oxidase 5) (CKO5) (AtCKX5) (AtCKX6)
1621364_s_at	TC45239	8	Q9SK39	Putative steroid binding protein 3 (AtMP3)
1621834_at	TC47817	8	Q8LFD1	Putative lipid phosphate phosphatase 3. chloroplast precursor (EC 3.1.3.-) (AtLPP3) (Phosphatidic acid phosphatase 3) (Phosphatidate phosphohydrolase 3)
Nucleobase, nucleoside, nucleotide and nucleic acid metabolism, GO:0006139
1611920_at	TC40303	1	Q9M9A3	F27J15.20 (Hypothetical protein) (MYB transcription factor)
1612525_at	TC39603	1	Q5Z4E5	Putative 41 kD chloroplast nucleoid DNA binding protein
1612944_at	TC40336	1	Q9SJL4	Expressed protein (Hypothetical protein At2g36930 zinc finger (C2H2 type) family protein)
1613123_at	CF215236	1	Q8S3D1	Putative bHLH transcription factor (Hypothetical protein F19B15.130) (Hypothetical protein AT4g29100 ethylene-responsive family protein)
1613759_s_at	TC40935	1	O82199	Putative CCCH-type zinc finger protein
1615985_at	TC42737	1	O24542	Auxin-induced protein 22D (Indole-3-acetic acid induced protein ARG13)
1616533_at	TC38189	1	P31853	ATP synthase B' chain. chloroplast precursor (EC 3.6.3.14) (Subunit II)
1616863_at	TC41982	1	Q8LLD9	BEL1-related homeotic protein 29 (Fragment)
1618774_at	TC40997	1	Q4VPE9	Lateral organ boundaries-like 1 (Fragment).
1620083_at	TC40540	1	Q9FUD3	BZIP protein BZO2H2
1620756_at	TC41480	1	Q8VZB8	Hypothetical protein At5g55810; nicotinamide-nucleotide adenylyltransferase (NAD(+) pyrophosphorylase/NMN adenylyltransferase). putative
1621827_at	TC39767	1	Q6UGQ6	MADS-box protein 15
1622245_at	TC50167	1	Q9C682	BHLH transcription factor. putative (At1g51070). basic helix-loop-helix (bHLH) family protein
1622296_at	TC47104	1	Q8L5W2	BZIP transcription factor ATB2
1622664_at	TC42566	1	Q8GTS2	Putative bzip transcription factor atbzip23
1608315_at	TC47557	2	Q7XAV5	Dehydration responsive element binding protein (DRE binding protein 1)
1621448_at	TC47141	2	Q52QR1	NAC domain protein NAC5
1606766_a_at	TC46145	3	Q9SLS1	Histone H1
1608199_at	TC48689	3	Q39263	Zinc finger protein 4
1608366_at	TC42883	3	Q5JM05	Putative RNA-binding protein homolog
1609054_s_at	TC40643	3	Q84T61	Putative heat shock transcription factor (Heat shock factor RHSF3)
1609088_at	TC42406	3	O81821	Heat shock factor protein 3 (HSF 3) (Heat shock transcription factor 3) (HSTF 3)
1609130_at	TC46341	3	Q9FGZ4	Probable WRKY transcription factor 48 (WRKY DNA-binding protein 48)
1609172_at	TC39120	3	Q52QR2	NAC domain protein NAC4
1609295_at	TC47034	3	P46897	Homeobox-leucine zipper protein ATHB-7
1611313_at	TC47722	3	Q9ZPY0	Dof zinc finger protein DOF2.5 (AtDOF2.5) (Dof affecting germination 2)
1611583_at	TC40246	3	Q9FJ90	Similarity to AP2 domain transcription factor (Hypothetical protein At5g52020)
1611684_at	TC47511	3	O81834	Hypothetical protein AT4g27310. zinc finger (B-box type) family protein
1611802_at	TC46145	3	Q9SLS1	Histone H1
1614417_at	TC47511	3	Q9SSE5	Zinc finger protein CONSTANS-LIKE 9
1615587_at	TC48978	3	P93499	DnaJ-like protein (Fragment)
1616303_a_at	TC39155	3	Q8GYB1	Nudix hydrolase 15. mitochondrial precursor (EC 3.6.1.-) (AtNUDT15). coenzyme A diphosphatase
1617012_at	TC45046	3	Q8S9H4	Ethylene response factor 1
1617611_at	TC47193	3	Q9C5X9	P300/CBP acetyltransferase-related protein 2
1618097_at	TC45837	3	Q811M0	Hist1h4h protein (Fragment)
1618260_s_at	TC42111	3	Q8L5N7	Myb-related transcription factor VlMYBB1-2
1620112_at	TC48695	3	Q6Z3R9	RRNA methylase-like
1620278_at	TC46710	3	Q6J9Q4	Putative AP2/EREBP transcription factor
1622333_at	TC40428	3	O22900	Probable WRKY transcription factor 23 (WRKY DNA-binding protein 23)
1606603_at	TC42876	4	Q8RU68	Putative 22 kDa kafirin cluster; Ty3-Gypsy type
1606678_at	TC42489	4	Q8LKN7	Nam-like protein 17 (Fragment)
1606914_at	TC41222	4	Q9C9F4	Putative zinc finger protein At1g68190
1607120_at	TC46243	4	Q84K00	NAC-domain containing protein 78 (ANAC078)
1608145_at		4	O80459	Hypothetical protein At2g23420
1612955_at	TC47637	4	Q71BZ3	Type-A response regulator
1613036_at	TC39310	4	Q56R05	Putative pollen specific LIM domain-containing protein (Putative pollen specific LIM domain protein)
1614660_at	TC45938	4	P13088	Auxin-induced protein AUX22
1614735_at	TC41747	4	Q8LJC3	Zinc finger protein-like
1615971_a_at	TC38398	4	Q9ZRC7	Actinorizal nodulin AgNOD-GHRP
1616241_at	CD797326	4	Q8VYC5	Hypothetical protein At1g18270. ketose-bisphosphate aldolase class-II family protein
1617678_at	TC48934	4	O81293	T14P8.20 (AT4g02400 protein). U3 ribonucleoprotein (Utp) family protein. contains Pfam profile: PF04615 Utp14 protein?
1617940_at	TC42264	4	Q9ZR88	Bifunctional nuclease (Fragment)
1618784_at	TC40652	4	Q9LXM2	Putative CCR4-associated factor 1
1620276_at	TC39933	4	Q9ZVC3	Putative embryo-abundant protein (At2g41380)
1620959_s_at	TC48485	4	Q6L9M8	Myb-relared transcription factor VvMYBA2
1621255_at	TC41700	4	Q8LRL4	Nam-like protein 11
1616792_at	TC40611	5	Q40175	Transcription factor
1619065_at	TC39574	5	Q8W3H0	Putative cinnamoyl-CoA reductase
1606561_at	TC41613	7	O81384	Putative basic helix-loop-helix DNA binding protein TCP2 (Fragment)
1607513_at	TC40730	7	Q60DC5	Progesterone 5-beta-reductase. putative (Expressed protein)
1608927_at	TC46098	7	Q9M531	Histone H2A
1609612_at	TC47332	7	Q688D6	Putative myb transcription factor (MYB16 protein)
1611070_at	TC49539	7	Q8L8A5	GRF1-interacting factor 1 (Hypothetical protein At5g28640)
1611285_s_at	CA809190	7	Q6IEL3	WRKY transcription factor 68
1612010_at	TC48282	7	Q8GYC1	Putative C2H2-type zinc finger protein (At2g02080)
1620170_at	TC42225	7	Q9XHC9	APETALA2 protein homolog HAP2
1621836_at	TC45777	7	Q8LLQ9	MADS-box protein 5
1606591_at	TC41789	8	Q8RU28	Putative SHORT-ROOT (SHR) protein (Fragment)
1606803_at	TC48047	8	Q9SEU4	Serine/arginine-rich protein (SC35-like splicing factor SCL33. 33 kD) (At1g55310)
1607122_at	TC51295	8	Q546G6	Homeodomain-leucine zipper protein HAT22
1607284_at	TC40589	8	Q7Y0Z9	Bell-like homeodomain protein 3 (Fragment)
1607678_at	CB972163	8	Q5D1M3	Class III HD-Zip protein 4
1607973_at	TC38620	8	Q9ZTV9	MADS1
1608138_s_at	TC45084	8	Q8S8Y3	ATP synthase alpha chain
1608397_at	TC43962	8	Q6LA43	Two-component response regulator-like APRR2 (Pseudo-response regulator 2) (TOC2 protein)
1608942_at	TC46819	8	Q9ZUL4	Putative C2H2-type zinc finger protein
1609484_at	TC41419	8	Q6ZGS3	Putative basic-helix-loop-helix transcription factor
1609874_at	TC43754	8	Q6R3R2	CONSTANS-like protein CO1
1609915_at	TC42416	8	O65759	Histone H2A
1609990_at	TC39828	8	Q6TKQ3	Putative ethylene response factor ERF3b
1610039_s_at	TC38211	8	Q9MU41	ATP synthase beta subunit
1610187_a_at	TC47632	8	Q9FL03	SCARECROW gene regulator
1610310_at	TC47641	8	Q9LQU5	Nudix hydrolase 18. mitochondrial precursor (EC 3.6.1.-) (AtNUDT18)
1610655_at	TC41027	8	Q9LFP0	Putative adenine phosphoribosyltransferase
1610657_at	TC39399	8	Q6L452	Putative HD-zip protein
1611390_a_at	TC39148	8	Q8RW16	Aux/IAA protein Auxin-regulated protein
1611910_s_at		8	Q6TKQ3	Putative ethylene response factor ERF3b
1611914_at	TC48980	8	O23322	RNA polymerase II fifth largest subunit like protein
1611933_at	TC47028	8	P82277	Plastid-specific 30S ribosomal protein 2. chloroplast precursor (PSRP-2)
1612005_s_at	TC38211	8	Q9MU41	ATP synthase beta subunit
1612043_at	TC48684	8	Q5U8L7	BHLH transcription factor
1612180_at	TC51304	8	Q6L8T9	Auxin response factor 5
1612362_at	TC41970	8	Q6SS00	YABBY-like transcription factor GRAMINIFOLIA
1612576_at	TC39944	8	Q75GK2	Putative single-strand binding protein
1612645_at	TC45631	8	P32980	ATP synthase delta chain. chloroplast precursor (EC 3.6.3.14)
1612686_at	TC48806	8	Q5NDD2	Putative MYB transcription factor
1613177_at	TC47351	8	Q9LSP8	Transcription factor-like protein (Ethylene-induced calmodulin-binding protein 5)
1613445_at	TC40338	8	Q6XX20	Mutant cincinnata
1613468_at	TC38800	8	Q8LSK7	Auxin-regulated protein
1613486_at	TC45686	8	O04544	F20P5.26 protein (At1g70000) (MYB transcription factor)
1613748_at	TC40277	8	Q8LLR2	Vitis. MADS-box protein 2 MADS2
1614382_at	CF215690	8	Q8LEB4	Thymidylate kinase-like protein
1614676_s_at	TC45084	8	Q8S8Y3	ATP synthase alpha chain
1614851_s_at	TC40029	8	Q9SIV3	Expressed protein (GPRI1) (Golden2-like transcription factor) (Golden2-like protein 1) (Hypothetical protein At2g20570; F23N11.11) (Hypothetical protein At2g20570)
1614932_at	TC48806	8	Q5NDD2	Putative MYB transcription factor
1615602_at	TC38814	8	P29790	ATP synthase gamma chain. chloroplast precursor (EC 3.6.3.14)
1615625_at	TC39581	8	O04136	Homeobox protein knotted-1 like 3 (KNAP3)
1616222_at	TC39977	8	Q9ATG0	Putative chaperon P13.9
1616225_at	TC44210	8	Q9C5W9	Auxin response factor 18
1617877_at	TC41303	8	Q8SBC9	Transcription factor LIM
1617931_at	TC40185	8	Q9M276	Homeobox-leucine zipper protein ATHB-12
1618219_at	BQ797739	8	Q9XFB1	YABBY3 (AT4g00180/F6N15_22)
1618476_s_at	TC38124	8	Q8M8U0	Maturase (Fragment)
1618514_at	TC51437	8	O22059	CPC (Putative MYB family transcription factor) (At2g46410/F11C10.10) (MYB transcription factor)
1619201_at	TC49224	8	Q8GV05	TRIPTYCHON (MYB transcription factor)
1619281_at	TC42942	8	Q9M1J2	Hypothetical protein F24I3.160 (Hypothetical protein At3g57080/F24I3_160) (Hypothetical protein At3g57080) eukaryotic rpb5 RNA polymerase subunit family protein [EC:2.7.7.6]; K03013 DNA-directed RNA polymerase II subunit E
1619334_at	TC47632	8	Q9FL03	SCARECROW gene regulator
1620399_at	TC43487	8	Q9SSP3	Transcription Factor (At1g72830) (CCAAT-binding factor B subunit-like protein. putative)
1620522_at	TC46405	8	Q9SID1	Salt tolerance-like protein
1620877_at	TC40824	8	Q948G4	Putative GATA-1 zinc finger protein
1621270_at	TC47575	8	Q9LYD3	Putative AP2/EREBP transcription factor (DREB3)
1621301_at	TC40359	8	Q9SA52	T31J12.6 protein (Putative RNA-binding protein) (At1g09340) (At1g09340/T31J12_6)
1621745_at	TC48122	8	Q93ZY7	Nudix hydrolase 12. mitochondrial precursor (EC 3.6.1.-) (AtNUDT12)
1622010_at	TC45044	8	Q68RX5	DNA-directed RNA polymerase alpha chain (EC 2.7.7.6) (PEP) (Plastid-encoded RNA polymerase alpha subunit) (RNA polymerase alpha subunit)
1622267_at	TC51421	8	Q6USQ8	NADPH-dependent cinnamyl alcohol dehydrogenase
Part B
Cell wall organization and biogenesis, GO:0007047
Cell wall modification, GO:0042545
1611095_a_at	TC46866	1	Q9LW90	DC1.2 homologue. invertase/pectin methylesterase inhibitor family protein
1619010_s_at	BQ794765	3	Q84US9	Expansin
1607492_at		4	Q9M4H8	GRIP 28
1610996_at	TC39366	4	Q43111	Pectinesterase-3 precursor (EC 3.1.1.11) (Pectin methylesterase 3) (PE 3)
1613527_at	TC40522	4	Q6T5H5	Alpha-expansin 3
1615974_at	TC45115	4	Q9M4H8	Putative ripening-related protein (GRIP28)
1617150_at	TC38813	4	Q84UT0	Expansin
1617556_s_at	TC38161	4	Q9M4I1	Putative proline-rich cell wall protein (GRIP3)
1618096_s_at	TC45115	4	Q9M4H8	Putative ripening-related protein (GRIP28)
1611601_at	TC39476	6	Q6ZDX2	Putative pectinesterase
1612672_at	TC50564	8	Q42936	Pectin methylesterase precursor (EC 3.1.1.11) (Fragment)
Cell wall modification during ripening, GO:0009829
1622535_at	TC46390	1	Q84WE4	Putative ripening-related protein (At5g20740 pectinesterase - related)
1619468_at	TC38735	2	Q94B16	Pectin methylesterase PME1
1618576_at	TC38541	4	Q94FT5	Pectate lyase (Fragment)
1619659_s_at	TC38541	4	Q94FT5	Pectate lyase (Fragment)
1620305_at	TC47375	4	Q94B15	Polygalacturonase. Pectinase. Pectin depolymerase
1608313_at	TC40698	6	Q76MS5	LEXYL1 protein
1611601_at	TC39476	6	Q6ZDX2	Putative pectinesterase
1618657_at	TC46955	7	Q84LI7	Polygalacturonase-like protein
1620140_at	TC46487	7	Q40161	Polygalacturonase isoenzyme 1 beta subunit precursor
1622295_at	TC39949	7	Q9LLS9	Putative beta-galactosidase precursor
1613330_at	CF404655	8	Q93Z77	Putative pectate lyase (At5g04300/At5g04300)
1619522_at	TC46027	8	Q94B17	Putative beta-galactosidase BG1
Glucan metabolic process, GO:0006073
1612185_at	TC38483	3	Q9FJZ3	Mannan endo-1.4-beta-mannosidase
1607446_at	TC42836	4	Q9LUD7	Glucan synthase-like protein
1613415_at		4	Q8W3L8	Xyloglucan endo-transglycosylase
1615809_at	TC45396	4	Q38908	Probable xyloglucan endotransglucosylase/hydrolase protein 30 precursor (EC 2.4.1.207) (At-XTH30) (XTH-30)
1619355_at	TC39042	4	Q9AT33	Endoxyloglucan transferase
1620050_at	TC45090	4	Q66GP7	At1g13130. glycosyl hydrolase family 5 protein / cellulase family protein
1621251_s_at	TC45132	4	Q8W3L8	Xyloglucan endo-transglycosylase (EC 2.4.1.207)
1615746_at	TC47005	6	Q69SG5	Putative cellulase
1617719_at	TC40944	7	Q8VWN8	Alpha-1.4-glucan-protein synthase [UDP-forming] 2 (EC 2.4.1.112) (UDP-glucose:protein transglucosylase 2) (UPTG 2) Reversibly glycosylated polypeptide
1620096_at	TC46220	7	Q8LDW9	Xyloglucan endotransglucosylase/hydrolase protein 9 precursor (EC 2.4.1.207) (At-XTH9) (XTH-9)
1622791_at	TC44019	7	P93156	Cellulose synthase (Fragment)
1606646_at	TC46025	8	Q6XZC2	Cellulose synthase 6
1607272_at	TC46464	8	Q944E5	Cellulose synthase-like protein OsCslA9
1608180_at		8	O23950	Endo-xyloglucan transferase (Fragment). Xyloglucan endotransglycosylase
1609652_s_at	TC46464	8	Q944E5	Cellulose synthase-like protein OsCslA9
1609790_at	TC41382	8	Q9LLC2	Xyloglucan endotransglycosylase XET2 (EC 2.4.1.207)
1610073_at		8	Q84JX3	Putative xyloglucan endotransglycosylase
1615533_s_at	TC38660	8	O23950	Endo-xyloglucan transferase (Fragment)
1615577_at	TC38544	8	Q6XP46	Cellulose synthase
1622735_s_at	TC45807	8	Q8GTJ0	Xyloglucan endotransglycosylase
Others
1607606_at	TC38234	3	Q9LQ04	F16P17.17 protein (Hypothetical protein At1g63000) (3.5-epimerase/4-reductase)
1609846_a_at	TC38338	3	Q9M4I2	GRIP15. putative proline-rich cell wall protein
1610428_at	TC40104	3	Q5TKG1	Putative early-responsive to dehydration stress protein (ERD4)
1620222_x_at	TC38338	3	Q9M4I2	GRIP15. putative proline-rich cell wall protein
1606762_at	TC38165	4	Q9M4I2	Putative proline-rich cell wall protein
1607567_at	TC40588	4	Q564G6	Galactomannan galactosyltransferase
1608585_x_at	TC38242	4	Q9M4I2	Putative proline-rich cell wall protein (GRIP3)
1609278_at	TC45605	4	Q9LW90	DC1.2 homologue
1615212_at	TC45143	4	Q9M4H4	grip22. gene ripening-related protein
1616045_a_at		4	Q9M4I0	GRIP 13 Putative proline-rich cell wall protein (Fragment)
1616308_at		4	Q41707	Extensin class 1 protein precursor
1619147_at	TC45325	4	Q8LGR5	Proline rich protein 2
1622830_at	TC45803	4	Q8L790	pectinesterase
1608504_at	TC41780	5	Q6K4C4	Putative blight-associated protein p12
1608896_at	TC46925	5	Q5BM98	Secondary cell wall-related glycosyltransferase family 47
1614517_x_at		5	Q39789	Proline-rich cell wall protein
1615469_at	TC45874	5	Q40768	Extensin precursor
1621384_at	TC39377	5	Q9M4H9	Putative proline-rich cell wall protein
1608727_at	TC40525	6	Q9LZX4	Fasciclin-like arabinogalactan protein 10 precursor
1609349_s_at		6	Q39789	Proline-rich cell wall protein
1609989_at	TC41827	6	P27483	Glycine-rich cell wall structural protein precursor
1615574_at	TC39475	6	Q9M5J0	Pectin methylesterase isoform alpha (EC 3.1.1.11) (Fragment)
1607426_at		7	Q9XGT3	Beta-galactosidase (Fragment)
1607449_s_at	TC47898	7	Q8LGR6	Proline-rich protein 1
1607837_at	TC40525	7	Q9LZX4	Fasciclin-like arabinogalactan protein 10 precursor
1614803_at	TC47898	7	Q8LGR6	Proline-rich protein 1
1616822_at		7	Q8LGR6	Proline-rich protein 1
1617023_at	TC49553	7	Q9FM65	Fasciclin-like arabinogalactan protein 1 precursor
1619655_at	TC48156	7	Q9FUL8	Arabinogalactan protein
1619662_at	TC47983	7	Q9SXE7	T3P18.6 (Putative proline-rich cell wall protein)
1606656_at	TC46382	8	Q9LKY8	Proline-rich protein [(At1g12090/T28K15.14) (Putative pEARLI 1) (Extensin-like protein)]
1607162_s_at	TC45451	8	Q5DNZ7	Putative proline-rich protein (Fragment)
1612030_at	TC45623	8	Q9STQ3	Hypothetical protein T25K17.130 (Hypothetical protein AT4g26320) (Arabinogalactan protein)
1615201_at	TC45451	8	Q5DNZ7	Putative proline-rich protein (Fragment)
1616093_at	TC48490	8	Q7XA92	Pectinesterase (EC 3.1.1.11) (Fragment)
1617785_at	TC40743	8	Q9LW90	DC1.2 homologue. Q9LVA3 Ripening-related protein-like; contains similarity to pectinesterase
Response to stimulus, GO:0050896
Defense response, GO:0006952
1607645_at	TC38776	1	Q9XHX6	Putative pathogenesis related protein
1608502_at	TC47360	1	Q9FEW9	12-oxophytodienoate reductase 3 (EC 1.3.1.42) (12-oxophytodienoate-10.11-reductase 3) (OPDA-reductase 3) (LeOPR3)
1616605_at	TC45785	1	Q8W5A3	Lethal leaf spot 1-like protein. Putative cell death suppressor protein
1619103_s_at		1	Q947Y2	Putative cell death suppressor protein
1622752_at	TC48625	1	Q8GZM8	Putative serine hydrolase
1606517_at	CB347191	3	Q8LBL4	Putative thaumatin-like protein
1616617_at	TC38716	3	Q9SNY0	SCUTL2 Thaumatin
1606794_at	TC39447	4	Q7XAU7	Thaumatin-like protein
1607225_at	TC49159	4	O65638	Putative thaumatin protein
1607557_at		4	Q7XAU6	Class IV chitinase
1608336_at	TC49076	4	Q6Y1A5	Resistance protein RGC2 (Fragment)
1608412_at	TC45351	4	Q945D8	gamma-thionin. Defensin-like protein
1611058_at	TC47119	4	Q7XAJ6	Putative pathogenesis related protein 1 precursor
1611552_at	TC39952	4	Q84S31	Chitinase III
1611710_at	TC38373	4	Q7XAU6	Class IV chitinase
1611876_s_at		4	Q945U2	Chitinase 3-like protein
1612050_at	TC39952	4	Q84S31	Chitinase III
1612190_at	TC49699	4	Q84V85	Allene oxide synthase
1612741_at	TC46344	4	Q67U54	Plant viral-response family protein-like
1613180_at		4	Q9SPE0	Thaumatin
1613461_s_at	TC38373	4	Q7XAU6	Class IV chitinase
1613811_a_at	TC45134	4	O04708	VVTL1 (GRIP 51)
1615090_at		4	Q84XQ4	NtPRp27-like protein
1615595_at		4	Q9M563	Beta-1.3-glucanase
1616064_at		4	O24531	Class IV endochitinase (EC 3.2.1.14)
1616413_at	TC45134	4	O04708	VVTL1 (GRIP 51)
1616695_s_at	TC38581	4	Q9SPE0	Thaumatin
1617430_s_at	TC49967	4	P51613	Basic endochitinase precursor (EC 3.2.1.14)
1617510_s_at	TC45857	4	Q9XIY9	NtPRp27
1618425_at	TC41766	4	Q9M3U4	Beta 1-3 glucanase
1618576_at	TC38541	4	Q94FT5	Pectate lyase (Fragment)
1618835_s_at	TC38693	4	O81228	PR-4 type protein
1619659_s_at	TC38541	4	Q94FT5	Pectate lyase (Fragment)
1620063_at	TC45727	4	Q9M3U4	Beta 1-3 glucanase
1620390_s_at	TC38395	4	Q7XAU7	Thaumatin-like protein
1620505_at	TC49967	4	P51613	Basic endochitinase precursor (EC 3.2.1.14)
1621319_s_at	TC38434	4	Q7XAU6	Class IV chitinase
1621434_at	TC41363	4	Q56R07	Putative BAH domain-containing protein (Putative BAH (Bromo adjacent homology) domain-containing protein)
1618409_at	TC39276	6	Q94G86	Beta-1.3-glucanase-like protein
1612160_at	TC39456	7	P50699	Thaumatin-like protein precursor
1613636_at	TC47234	7	Q6QHU2	Major cherry allergen Pru av 1.0202
1614022_at	TC44800	7	Q67TQ6	Remorin protein-like
1614551_at	TC46138	7	Q6JX04	Chitinase-like protein (EC 3.2.1.14)
1618871_at	TC47844	7	Q9SZP4	Putative thaumatin-like protein
1622656_at	TC40689	7	Q5NA70	Putative beta-1.3-glucanase
1610547_at	TC46691	8	Q9T048	Putative disease resistance protein At4g27190
1617368_at	CF512540	8	Q9FJU9	Beta-1.3-glucanase-like protein (AT5g56590/MIK19_3)
1622200_at	TC48918	8	Q53WY5	Sts14 protein
Response to biotic stimulus, GO:0009607
1606455_at	TC48289	1	P93604	Rust resistance kinase Lr10
1606891_at	TC46152	1	O49858	Cytochrome P450 82A3 (EC 1.14.-.-) (P450 CP6)
1607645_at	TC38776	1	Q9XHX6	Putative pathogenesis related protein
1608502_at	TC47360	1	Q9FEW9	12-oxophytodienoate reductase 3 (EC 1.3.1.42) (12-oxophytodienoate-10.11-reductase 3) (OPDA-reductase 3) (LeOPR3)
1622752_at	TC48625	1	Q8GZM8	Putative serine hydrolase
1606517_at	CB347191	3	Q8LBL4	Putative thaumatin-like protein
1606642_at	TC39892	3	Q9SIJ8	Expressed protein (RD2 protein). universal stress protein
1612108_at	TC42052	3	Q9FQZ6	Avr9/Cf-9 rapidly elicited protein 146
1614827_at	CD801620	3	Q6JN46	EIX receptor 2
1616617_at	TC38716	3	Q9SNY0	SCUTL2 Thaumatin
1607225_at	TC49159	4	O65638	Putative thaumatin protein
1607557_at		4	Q7XAU6	Class IV chitinase
1608009_s_at		4	P51070	Stilbene synthase 2 (EC 2.3.1.95) (Resveratrol synthase 2) (Trihydroxystilbene synthase 2) (PSV21)
1608336_at	TC49076	4	Q6Y1A5	Resistance protein RGC2 (Fragment)
1608412_at	TC45351	4	Q945D8	gamma-thionin. Defensin-like protein
1610824_s_at		4	P51071	Stilbene synthase 3 (EC 2.3.1.95) (Resveratrol synthase 3) (Trihydroxystilbene synthase 3) (PSV368) (Fragment)
1611058_at	TC47119	4	Q7XAJ6	Putative pathogenesis related protein 1 precursor
1611190_s_at	TC38357	4	P28343	Stilbene synthase 1 (EC 2.3.1.95) (Resveratrol synthase 1) (Trihydroxystilbene synthase 1) (PSV25)
1611552_at	TC39952	4	Q84S31	Chitinase III
1611710_at	TC38373	4	Q7XAU6	Class IV chitinase
1611876_s_at		4	Q945U2	Chitinase 3-like protein
1612050_at	TC39952	4	Q84S31	Chitinase III
1612190_at	TC49699	4	Q84V85	Allene oxide synthase
1612741_at	TC46344	4	Q67U54	Plant viral-response family protein-like
1612804_at	TC38358	4	P51070	Stilbene synthase 2 (EC 2.3.1.95) (Resveratrol synthase 2) (Trihydroxystilbene synthase 2) (PSV21)
1613180_at		4	Q9SPE0	Thaumatin
1613461_s_at	TC38373	4	Q7XAU6	Class IV chitinase
1615090_at		4	Q84XQ4	NtPRp27-like protein
1615595_at		4	Q9M563	Beta-1.3-glucanase
1616064_at		4	O24531	Class IV endochitinase (EC 3.2.1.14)
1616695_s_at	TC38581	4	Q9SPE0	Thaumatin
1616898_at	TC42471	4	Q43161	Caffeoyl-CoA O-methyltransferase (EC 2.1.1.104) (Trans-caffeoyl-CoA 3-O-methyltransferase) (CCoAMT) (CCoAOMT)
1617430_s_at	TC49967	4	P51613	Basic endochitinase precursor (EC 3.2.1.14)
1618326_x_at		4	Q9LID5	Disease resistance response protein-like (Putative dirigent protein) (At3g13650)
1618425_at	TC41766	4	Q9M3U4	Beta 1-3 glucanase
1618835_s_at	TC38693	4	O81228	PR-4 type protein
1620063_at	TC45727	4	Q9M3U4	Beta 1-3 glucanase
1620390_s_at	TC38395	4	Q7XAU7	Thaumatin-like protein
1620505_at	TC49967	4	P51613	Basic endochitinase precursor (EC 3.2.1.14)
1620964_s_at		4	Q54AD0	Stilbene synthase
1621319_s_at	TC38434	4	Q7XAU6	Class IV chitinase
1621434_at	TC41363	4	Q56R07	Putative BAH domain-containing protein (Putative BAH (Bromo adjacent homology) domain-containing protein)
1622638_x_at	TC38358	4	P51070	Stilbene synthase 2 (EC 2.3.1.95) (Resveratrol synthase 2) (Trihydroxystilbene synthase 2) (PSV21)
1608504_at	TC41780	5	Q6K4C4	Putative blight-associated protein p12
1618409_at	TC39276	6	Q94G86	Beta-1.3-glucanase-like protein
1611086_at	CF415431	7	Q6YYV8	Putative AER. Anthranilate N-benzoyltransferase-like protein
1612160_at	TC39456	7	P50699	Thaumatin-like protein precursor
1614551_at	TC46138	7	Q6JX04	Chitinase-like protein (EC 3.2.1.14)
1615213_at	TC41207	7	Q84J37	Putative laccase (Diphenol oxidase) family protein
1618871_at	TC47844	7	Q9SZP4	Putative thaumatin-like protein
1622656_at	TC40689	7	Q5NA70	Putative beta-1.3-glucanase
1609566_at	TC40647	8	Q9S745	Hypothetical protein F22O6_190 (Phytoalexin-deficient 4 protein)
1610547_at	TC46691	8	Q9T048	Putative disease resistance protein At4g27190
1614878_at		8	Q6T9V3	Resistance protein candidate (Fragment)
1616990_s_at	TC45571	8	Q8H9B7	Putative lipid transfer protein
1617368_at	CF512540	8	Q9FJU9	Beta-1.3-glucanase-like protein (AT5g56590/MIK19_3)
1619111_s_at	TC40934	8	Q9FIG7	Disease resistance response protein-like (Hypothetical protein At5g42500)
1622104_at	TC44797	8	Q9C891	Hypothetical protein F7A10.7 (At1g55210 disease resistance response protein-related/ dirigent protein-related)
1622200_at	TC48918	8	Q53WY5	Sts14 protein
Response to oxidative stress, GO:0006979
1606595_at	TC46576	1	Q9ZW24	Glutathione S-transferase (At2g29420/F16P2.20)
1609202_at	TC40004	1	Q9FQE4	Glutathione S-transferase GST 14 (EC 2.5.1.18) (Fragment)
1614361_at	TC40639	1	Q9SJZ2	Peroxidase 17 precursor (EC 1.11.1.7) (Atperox P17) (ATP25a)
1618137_at	TC41606	1	Q76LA6	Cytosolic ascorbate peroxidase 2
1621395_at	TC38344	1	O49821	Glutathione transferase (EC 2.5.1.18)
1613204_at	TC38341	2	O49235	2.4-D inducible glutathione S-transferase (EC 2.5.1.18)
1611572_at	TC47840	3	Q9FGG8	Emb|CAB72177.1 (Hypothetical protein At5g58530/mqj2_120) (At5g58530). Glutaredoxin-like
1616303_a_at	TC39155	3	Q8GYB1	Nudix hydrolase 15. mitochondrial precursor (EC 3.6.1.-) (AtNUDT15). coenzyme A diphosphatase
1606607_at		4	Q6YEY3	Glutathione S-transferase (Fragment)
1608260_at	TC46713	4	Q5CCP3	Glutathione S-transferase GST 18
1609321_at	TC40499	4	Q43032	Anionic peroxidase precursor (EC 1.11.1.7)
1609654_at	TC45235	4	Q6A4W8	Glutathione peroxidase
1612535_s_at	TC39688	4	Q76KW1	Glutathione S-transferase
1614658_a_at	TC39256	4	Q56AY1	Glutathione S-transferase (EC 2.5.1.18)
1615117_a_at	TC39256	4	Q56AY1	Glutathione S-transferase (EC 2.5.1.18)
1619917_s_at	TC39256	4	Q56AY1	Glutathione S-transferase (EC 2.5.1.18)
1607335_at	TC46190	5	Q5JBR7	Peroxiredoxin
1608383_at	TC39795	5	Q655H5	Putative PS60
1621431_at		5	Q84ZT5	Peroxidase precursor (EC 1.11.1.7)
1607049_s_at	TC38313	7	Q93X22	Metallothionein-like protein
1607497_at	TC38681	7	Q8RVF8	Thioredoxin peroxidase
1613521_at	TC38313	7	Q93X22	Metallothionein-like protein
1607482_at	TC38938	8	Q76KW1	Glutathione S-transferase
1608586_at	TC45511	8	Q08671	Peroxidase precursor (EC 1.11.1.7)
1610310_at	TC47641	8	Q9LQU5	Nudix hydrolase 18. mitochondrial precursor (EC 3.6.1.-) (AtNUDT18)
1613132_s_at		8	Q9FXL6	Secretory peroxidase
1614204_at	TC46768	8	Q6QPJ6	Peroxiredoxin Q
1614477_s_at	TC39381	8	O82255	Putative glutaredoxin
1614945_a_at	TC40716	8	Q8LBU2	Hypothetical protein (At1g63460). glutathione peroxidase. putative [EC:1.11.1.9]
1615445_at	TC44908	8	Q6PML3	Metallothionein 2b
1618209_at	TC40376	8	P82281	Putative L-ascorbate peroxidase. chloroplast precursor (EC 1.11.1.11) (Thylakoid lumenal 29 kDa protein) (TL29) (P29)
1621745_at	TC48122	8	Q93ZY7	Nudix hydrolase 12. mitochondrial precursor (EC 3.6.1.-) (AtNUDT12)
1621834_at	TC47817	8	Q8LFD1	Putative lipid phosphate phosphatase 3. chloroplast precursor (EC 3.1.3.-) (AtLPP3) (Phosphatidic acid phosphatase 3) (Phosphatidate phosphohydrolase 3)
Response to unfolded proteins, GO:0006986
1609580_at	TC40600	1	Q9SJI1	Expressed protein (At2g42750/F7D19.25) (DNAJ heat shock N-terminal domain-containing protein)
1611047_at	TC45232	1	Q04960	DnaJ protein homolog (DNAJ-1)
1616246_at	TC38300	1	Q9M4E6	Heat shock protein 70
1616538_at	TC39097	1	Q6RFM0	Small heat shock protein
1621652_at	TC38634	1	Q9SYV0	17.6 kD class I small heat shock protein (Type I small heat shock protein 17.6 kDa isoform)
1621709_at	TC41991	2	Q9SKY8	70kD heat shock protein (At2g32120/F22D22.13)
1609054_s_at	TC40643	3	Q84T61	Putative heat shock transcription factor (Heat shock factor RHSF3)
1609088_at	TC42406	3	O81821	Heat shock factor protein 3 (HSF 3) (Heat shock transcription factor 3) (HSTF 3)
1615587_at	TC48978	3	P93499	DnaJ-like protein (Fragment)
1606529_s_at	TC42772	4	P93739	Hypothetical protein At2g42080 DNAJ heat shock N-terminal domain-containing protein
1607899_at	TC46708	4	Q8H2B1	DnaJ-like protein
1609922_s_at	TC38202	4	Q42475	Heat shock protein ((P32292) Indole-3-acetic acid induced protein ARG2)
1613463_a_at	TC46708	4	Q8H2B1	DnaJ-like protein
1615832_at	TC48859	4	Q9SK46	Expressed protein (Tsi1-interacting protein TSIP1) (At2g24860/F27C12.22) (Hypothetical protein At2g24861) chaperone protein dnaJ-related
1612199_s_at	TC45583	8	Q9C5D3	Hypothetical protein At5g63530 (copper chaperone (CCH)-related) ATFP3
1615250_at	TC41233	8	Q940R4	AT4g16560/dl4305c heat shock protein-related
1616222_at	TC39977	8	Q9ATG0	Putative chaperon P13.9
1617445_s_at	TC48352	8	Q93X83	Hsp70 interacting protein/thioredoxin chimera
1619615_s_at	TC38847	8	Q6B4V4	Chloroplast chaperonin 21
1619616_at	TC45019	8	Q39929	18.6 kDa heat-shock protein
Programmed cell death, GO:0012501
1614720_at	TC46244	1	Q93WJ7	AT4g25650/L73G19_30 (Hypothetical protein At4g25650) (LLS1-like protein)
1616605_at	TC45785	1	Q8W5A3	Lethal leaf spot 1-like protein. Putative cell death suppressor protein
1618107_at	TC46244	1	Q93WJ7	AT4g25650/L73G19_30 (Hypothetical protein At4g25650) (LLS1-like protein)
1619103_s_at		1	Q947Y2	Putative cell death suppressor protein
1622752_at	TC48625	1	Q8GZM8	Putative serine hydrolase
1608336_at	TC49076	4	Q6Y1A5	Resistance protein RGC2 (Fragment)
1609623_at	TC50779	4	Q8RY59	At1g32230/F3C3_1 (Radical-induced cell death 1-1)
1609899_at	TC39548	4	Q5U2T0	Death associated protein 3
1615090_at		4	Q84XQ4	NtPRp27-like protein
1618835_s_at	TC38693	4	O81228	PR-4 type protein
Others
1606686_at	TC47241	1	Q9C826	Short chain alcohol dehydrogenase. putative
1607541_at	TC40474	1	Q9JLE9	GABA-A receptor epsilon-like subunit
1608541_s_at		1	Q9LHT0	Putative short chain alcohol dehydrogenase
1609891_at	TC42459	1	Q6K841	Putative 3'(2').5'-bisphosphate nucleotidase SAL
1610539_x_at		1	Q9M4H3	Putative metallothionein-like protein (GRIP 24)
1611241_at	TC50998	1	Q9LUB5	Similarity to jasmonate inducible protein
1611765_at	TC39045	1	Q9XES3	Wound-induced protein WI12
1612075_at	TC39780	1	Q9LTA0	FRO2-like protein
1612269_at	TC43114	1	Q7FRS8	Calcineurin B-like protein 10
1612516_at	TC47080	1	Q76FZ8	Brassinosteroid receptor
1613085_at	TC46600	1	Q5DW43	Phototropin
1613123_at	CF215236	1	Q8S3D1	Putative bHLH transcription factor (Hypothetical protein F19B15.130) (Hypothetical protein AT4g29100 ethylene-responsive family protein)
1614237_a_at	TC38178	1	Q7XAB8	Light-regulated chloroplast-localized protein
1615952_s_at	TC38453	1	Q84X67	1-aminocyclopropane-1-carboxylic acid oxidase 1 (Fragment) ACO
1615985_at	TC42737	1	O24542	Auxin-induced protein 22D (Indole-3-acetic acid induced protein ARG13)
1616882_at	TC39213	1	Q9FE06	Putative phi-1 protein (AT5g64260/MSJ1_10) phosphate-responsive protein. putative. similar to phi-1 (phosphate-induced gene)
1617646_at	TC46525	1	Q8S091	Putative thioredoxin F
1618213_at		1	Q9SWV2	ER6 protein (Fragment)
1618875_s_at	TC46557	1	Q8LAL2	Auxin-responsive protein IAA26 (Indoleacetic acid-induced protein 26) (Phytochrome-associated protein 1)
1619856_at	TC45354	1	O48629	Putative auxin-repressed protein
1621047_at	TC51541	1	Q9LZF1	Farnesylated protein-like (At5g03380/C160EPL23M) (Cadmium induced protein CdI19)
1621185_s_at	TC45354	1	O48629	Putative auxin-repressed protein
1621201_at	TC41864	1	Q6ZKQ7	Auxin-induced protein-related-like protein
1621693_at	TC45786	1	Q93VH2	Hypothetical protein At1g19660 wound inducive mRNA . complete cds
1622217_at	TC46560	1	Q4VUC5	Phosphosulfolactate synthase-related protein
1608315_at	TC47557	2	Q7XAV5	Dehydration responsive element binding protein (DRE binding protein 1)
1617876_a_at	TC45121	2	Q9M4G9	Putative ripening-related protein (GRIP61)
1621448_at	TC47141	2	Q52QR1	NAC domain protein NAC5
1610428_at	TC40104	3	Q5TKG1	Putative early-responsive to dehydration stress protein (ERD4)
1611726_at	TC42438	3	Q653Y7	Putative receptor protein kinase PERK1
1613978_at	TC49120	3	Q5GA60	Putative EARLY flowering 4 protein
1615001_s_at		3	Q8H001	Putative low-temperature induced protein
1616104_at	TC46740	3	O65695	Putative auxin-regulated protein
1617012_at	TC45046	3	Q8S9H4	Ethylene response factor 1
1619493_at	TC46010	3	Q9C6S7	Hypothetical protein F5M6.14. Dehydration-responsive protein-like
1619981_at	TC46128	3	Q64EX4	Medicago tuncatula Nodulin 19 (MtN19)
1620278_at	TC46710	3	Q6J9Q4	Putative AP2/EREBP transcription factor
1621127_s_at	TC45844	3	Q9M328	Hypothetical protein F5K20_290. Early nodulin ENOD18 (AT3g53990/F5K20_290) (Hypothetical protein At3g53990)
1622850_at	TC49495	3	O48631	Ethylene-forming-enzyme-like dioxygenase
1606758_at		4	O04720	Cysteine proteinase inhibitor
1607184_at	TC48760	4	O80844	Hypothetical protein At2g45750 dehydration-responsive family protein
1607247_at		4	Q9M9P5	T17B22.4 protein
1607492_at		4	Q9M4H8	GRIP 28
1607805_s_at	CF605243	4	Q69P73	Putative elicitor-inducible cytochrome P450
1608263_a_at	TC45293	4	Q9FZ01	Alcohol dehydrogenase 2 (EC 1.1.1.1)
1608265_at	TC41597	4	Q9SW47	Amidase-like protein
1608410_at	TC38520	4	Q54AI3	Early nodulin
1608558_s_at	TC45494	4	Q8H5T6	Hydrophobic protein LTI6A (Low temperature-induced protein 6A)
1608930_at	CF415183	4	Q8W0Y7	Enod8.3 (Fragment)
1609381_at	TC46897	4	Q6NPT8	At2g02230. Putative phloem-specific lectin
1612260_at	TC38865	4	Q7Y079	2-on-2 hemoglobin
1612955_at	TC47637	4	Q71BZ3	Type-A response regulator
1613220_at	TC46047	4	Q9SBR6	Enod93 protein
1613298_s_at	TC46047	4	Q9SBR6	Enod93 protein
1613717_a_at	TC46727	4	Q8L9T0	Hypothetical protein. At4g12980. auxin-responsive protein. putative
1614372_at	TC47836	4	Q6H5X2	ABA-responsive protein-like
1614660_at	TC45938	4	P13088	Auxin-induced protein AUX22
1614788_at	TC45479	4	Q4VT48	Dehydrin
1615212_at	TC45143	4	Q9M4H4	grip22. gene ripening-related protein
1615850_s_at	TC45228	4	O04720	Cysteine proteinase inhibitor
1615971_a_at	TC38398	4	Q9ZRC7	Actinorizal nodulin AgNOD-GHRP
1616358_at	BQ798612	4	Q9FI00	MLO-like protein 11 (AtMlo11)
1617166_s_at	TC45231	4	Q9M4H2	Putative ripening-related protein (grip32)
1617173_s_at		4	Q6T6I9	ELIP Early light-induced protein (Early light-inducable protein-like) (AT3g22840/MWI23_21)
1617331_at	TC45968	4	Q9XI31	Hypothetical protein At1g15380. lactoylglutathione lyase family protein / glyoxalase I family protein
1617579_at	TC42679	4	Q39797	G.hirsutum (cotton) storage protein (late embryogenesis abundant) (Fragment)
1618211_at	TC47430	4	P93615	ABA induced plasma membrane protein PM 19
1619339_s_at	TC38318	4	Q9M4H7	Putative ripening-related protein (Grip 31)
1619913_at	TC46727	4	Q8L9T0	Hypothetical protein. At4g12980. auxin-responsive protein. putative
1620276_at	TC39933	4	Q9ZVC3	Putative embryo-abundant protein (At2g41380)
1621592_s_at	TC45479	4	Q4VT48	Dehydrin
1609591_at	TC40686	5	Q9ZUZ3	Putative auxin-regulated protein (At2g46690)
1610192_at	TC47009	5	Q9C8G5	Hypothetical protein T4K22.4 (Hypothetical protein At1g30360 early-responsive to dehydration stress protein (ERD4))
1613985_at	TC47009	5	Q9C8G5	Hypothetical protein T4K22.4 (Hypothetical protein At1g30360 early-responsive to dehydration stress protein (ERD4))
1614862_at	TC40352	5	Q9LHT0	Putative short chain alcohol dehydrogenase
1615360_at	TC41189	5	Q9FQ13	Cystatin-like protein
1622226_at	TC45696	5	Q9LIL3	Similarity to unknown protein (Hypothetical protein At3g22850 expressed protein. similar to auxin down-regulated protein ARG10 (Vigna radiata) GI:2970051. wali7 (aluminum-induced protein) (Triticum aestivum) GI:451193
1620809_at	TC42515	6	Q9C7Z0	Dessication-related protein. putative
1607449_s_at	TC47898	7	Q8LGR6	Proline-rich protein 1
1613067_at	TC40761	7	Q4VT47	RD22-like protein. Dehydration-induced protein RD22-like protein
1613171_at	TC48063	7	Q8LPF8	AT4g16650/dl4350w (Growth regulator like protein). (Q9SFW3) Putative auxin-independent growth promoter
1614506_at	TC49713	7	O48723	Similar to latex allergen
1614803_at	TC47898	7	Q8LGR6	Proline-rich protein 1
1616822_at		7	Q8LGR6	Proline-rich protein 1
1606701_s_at	TC45740	8	P93788	Remorin (pp34)
1606969_at	TC45942	8	Q7XJP3	Putative alcohol dehydrogenase
1606996_s_at	TC45376	8	Q4R1B3	PGR5
1607425_at	TC47984	8	Q9LKK9	14-3-3 protein
1607503_s_at	TC38370	8	Q52QX4	Auxin-repressed protein-like protein ARP1
1607800_at	TC42004	8	Q84WN3	Putative cytochrome c oxidoreductase
1608019_s_at	TC45540	8	O04002	CDSP32 protein (Chloroplast Drought-induced Stress Protein of 32kDa)
1608493_at	TC45342	8	Q9SES4	Allergen-like protein BRSn20
1609063_at	TC38631	8	Q4VT47	RD22-like protein
1609780_at	TC47621	8	Q94E74	Putative ER6 protein. Ethylene-responsive protein
1609893_at	TC38517	8	O24040	LTCOR11
1609990_at	TC39828	8	Q6TKQ3	Putative ethylene response factor ERF3b
1610360_at	TC38699	8	Q6Q9W1	Ultraviolet-B-repressible protein
1610647_at	TC40710	8	Q9FR37	Amidase (At1g08980/F7G19_15)
1610880_s_at	CF371851	8	O22190	Indole-3-acetic acid-amido synthetase GH3.3 (EC 6.3.2.-) (Auxin-responsive GH3-like protein 3) (AtGH3-3)
1611099_at	TC39821	8	Q94D97	Nodulin-like protein
1611390_a_at	TC39148	8	Q8RW16	Aux/IAA protein Auxin-regulated protein
1611739_at	TC47607	8	Q69P73	Putative elicitor-inducible cytochrome P450
1611910_s_at		8	Q6TKQ3	Putative ethylene response factor ERF3b
1612001_s_at	TC43261	8	Q6QUQ3	Auxin and ethylene responsive GH3-like protein
1612090_s_at	TC45186	8	Q9ZRA4	Auxin-binding protein ABP19a precursor
1612161_s_at	TC47984	8	Q9LKK9	14-3-3 protein
1612180_at	TC51304	8	Q6L8T9	Auxin response factor 5
1612354_at	TC46474	8	Q94JU2	AT3g28050 nodulin MtN21 family protein
1612444_at	TC38484	8	Q9SSK9	MLP-like protein 28
1612699_at	BQ798614	8	Q9XIA5	Similar to ethylene-forming-enzyme-like dioxygenase
1613177_at	TC47351	8	Q9LSP8	Transcription factor-like protein (Ethylene-induced calmodulin-binding protein 5)
1613468_at	TC38800	8	Q8LSK7	Auxin-regulated protein
1613983_at	TC39234	8	O22402	GDP dissociation inhibitor
1614231_s_at	TC45641	8	Q95AH9	Putative thioredoxin m2
1615728_at	TC45614	8	Q84V38	Aux/IAA protein
1615926_at	TC38876	8	P07591	Thioredoxin M-type. chloroplast precursor (TRX-M)
1616225_at	TC44210	8	Q9C5W9	Auxin response factor 18
1617513_at		8	Q8LAL2	Auxin-responsive protein IAA26 (Indoleacetic acid-induced protein 26) (Phytochrome-associated protein 1)
1617544_at	TC45894	8	Q94AP3	Putative nodulin
1617785_at	TC40743	8	Q9LW90	DC1.2 homologue. Q9LVA3 Ripening-related protein-like
1617786_at	TC39821	8	Q94D97	Nodulin-like protein
1617951_at	TC43658	8	Q9FL08	Nodulin-like protein (At5g40240)
1618324_s_at	TC48583	8	Q9M7I9	Stress enhanced protein 1 (Hypothetical protein) (AT4g34190/F28A23_50)
1618419_at	TC47580	8	Q9FN48	Emb|CAB75797.1 (Hypothetical protein At5g23060) (Extracellular calcium sensing receptor)
1618503_at	TC47765	8	Q75V70	Gibberellin 2-oxidase 1
1619086_at	TC39832	8	Q93W91	Hypothetical protein At3g62550 (universal stress protein. USP) Putative ER6 protein
1619164_at	TC38630	8	Q8VWQ1	Dehydration-induced protein RD22-like protein
1619272_at	TC40866	8	Q94AL8	Hypothetical protein At1g29395. stress-responsive protein
1619345_s_at	TC44909	8	Q9ZQ80	Hypothetical protein At2g03440. nodulin-related
1619373_at	TC41135	8	P80572	Alcohol dehydrogenase class III (EC 1.1.1.1) (Glutathione-dependent formaldehyde dehydrogenase) (EC 1.2.1.1) (FDH) (FALDH) (GSH-FDH)
1619391_at	TC41602	8	O49621	MLO-like protein 1 (AtMlo1) (MLO protein homolog 1) (AtMLO-H1)
1619427_at	TC41385	8	Q651I6	Putative ripening regulated protein
1619634_at	TC39138	8	Q5EE13	Calcineurin B-like protein
1619852_s_at	TC39269	8	Q93WS1	Selenium binding protein
1619894_at		8	Q9M5W3	14-3-3-like protein
1619945_at	CB345883	8	Q39636	CR9 protein. cytokinin-repressed gene
1620292_at	TC38866	8	Q6Q9W1	Ultraviolet-B-repressible protein
1620306_at	TC47826	8	Q67YU0	Cytokinin dehydrogenase 5 precursor (EC 1.5.99.12) (Cytokinin oxidase 5) (CKO5) (AtCKX5) (AtCKX6)
1620512_at	TC46080	8	Q9ZSY8	Auxin-responsive protein IAA27 (Indoleacetic acid-induced protein 27) (Auxin-induced protein 27) (Phytochrome-associated protein 2)
1620522_at	TC46405	8	Q9SID1	Salt tolerance-like protein
1621754_at	TC41728	8	Q84V38	Aux/IAA protein
1621818_at	TC38295	8	Q4VT47	RD22-like protein. Dehydration-induced protein RD22-like protein
1621947_at	TC51429	8	Q941Q1	Non-symbiotic hemoglobin class 1
1622308_at	TC40451	8	Q8S933	1-aminocyclopropane-1-carboxylate synthase. ACC synthase (Ethylene-forming enzyme)
Carbohydrate metabolism, GO:0005975
Sucrose metabolism, GO:0005985
1614674_at	TC44139	3	Q5EEP9	Sucrose-phosphate synthase 1 (EC 2.4.1.14)
1608257_at	TC47646	4	Q5IH14	Sucrose-6-phosphate phosphatase (EC 3.1.3.24)
1609402_at	TC45578	4	Q9SLY2	Sucrose synthase
1612883_at	TC48347	4	O22060	Sucrose-phosphate synthase 1 (EC 2.4.1.14) (UDP-glucose-fructose-phosphate glucosyltransferase 1)
1615374_at	TC38664	4	O22060	Sucrose-phosphate synthase 1 (EC 2.4.1.14) (UDP-glucose-fructose-phosphate glucosyltransferase 1)
1611613_at	TC45440	8	Q9S944	Vacuolar invertase 1. GIN1
1612836_at	TC39167	8	Q9S943	Vacuolar invertase 2. GIN2
Hexose metabolism, GO:00019318
1609232_at	TC45712	4	Q8S7Q2	beta-phosphoglucomutase
1616241_at	CD797326	4	Q8VYC5	Hypothetical protein At1g18270. ketose-bisphosphate aldolase class-II family protein
1613939_at	TC46794	5	O48971	Aldose-1-epimerase-like protein
1607794_a_at	TC40435	7	Q5SMZ1	Aldose 1-epimerase-like
1614552_at	TC40435	7	Q5SMZ1	Aldose 1-epimerase-like
1622282_at	TC38807	7	Q7XAE3	Putative fructokinase 2
1607338_at		8	Q7XJC0	Myo-inositol-1-phosphate synthase INO1
1613429_s_at	TC45187	8	Q9SSV4	Inositol-3-phosphate synthase (EC 5.5.1.4) (Myo-inositol-1-phosphate synthase) (MI-1-P synthase) (IPS)
1621053_at	TC39512	8	Q6VWJ5	Fructokinase 3
1622065_at	TC45985	8	Q94FA7	Fructose-1.6-bisphosphatase
Alcohol metabolism, GO:0006066
1613595_at	TC45367	4	Q43848	Transketolase. chloroplast precursor (EC 2.2.1.1) (TK)
1616241_at	CD797326	4	Q8VYC5	Hypothetical protein At1g18270. ketose-bisphosphate aldolase class-II family protein
1612239_at	TC42377	6	Q4W7I3	Alpha-L-arabinofuranosidase / beta-D-xylosidase (EC 3.2.1.55)
1612918_at	TC45858	7	Q6EM46	NAD-dependent sorbitol dehydrogenase 1 (EC 1.1.1.14)
1613165_s_at	TC45858	7	Q6EM46	NAD-dependent sorbitol dehydrogenase 1 (EC 1.1.1.14)
1620654_at	TC38991	7	O78327	Enolase (EC 4.2.1.11)
1622282_at	TC38807	7	Q7XAE3	Putative fructokinase 2
1607338_at		8	Q7XJC0	Myo-inositol-1-phosphate synthase INO1
1609568_at	TC38991	8	O78327	Transketolase 1
1613429_s_at	TC45187	8	Q9SSV4	Inositol-3-phosphate synthase (EC 5.5.1.4) (Myo-inositol-1-phosphate synthase) (MI-1-P synthase) (IPS)
1621053_at	TC39512	8	Q6VWJ5	Fructokinase 3
1622252_at	TC45858	8	Q6EM46	NAD-dependent sorbitol dehydrogenase 1 (EC 1.1.1.14)
Organic acid metabolism, GO:0006082
1610626_at	TC38824	1	O24550	Malate dehydrogenase (EC 1.1.1.40) Malic enzyme
1612913_at	TC40593	4	P49299	Citrate synthase. glyoxysomal precursor (EC 2.3.3.1) (GCS)
1609985_at	TC46515	5	Q93YH3	ATP citrate lyase b-subunit (EC 4.1.3.8)
1618362_s_at		5	Q93YH3	ATP citrate lyase b-subunit (EC 4.1.3.8)
1613332_at	TC39850	8	P19446	Malate dehydrogenase. glyoxysomal precursor (EC 1.1.1.37)
Glycolysis, GO:0006096
1621944_at	TC38366	1	Q8LL68	Latex plastidic aldolase-like protein
1610724_at	TC45878	3	Q652S1	Putative fructose/tagatose bisphosphate aldolase
1613182_at	CB982869	4	Q6PP98	Mitochondrial pyruvate dehydrogenase kinase isoform 2 (EC 2.7.1.99)
1615814_at	TC46331	4	Q9XG67	Glyceraldehyde-3-phosphate dehydrogenase (EC 1.2.1.12)
1616147_at	TC43717	4	Q8JZS7	3-hydroxymethyl-3-methylglutaryl-Coenzyme A lyase-like 1
1616241_at	CD797326	4	Q8VYC5	Hypothetical protein At1g18270. ketose-bisphosphate aldolase class-II family protein
1620724_at	TC47656	4	O48628	Pyrophosphate-dependent phosphofructo-1-kinase
AFFX-Vvi-gapdh-3_at		4	P26519	Glyceraldehyde-3-phosphate dehydrogenase. cytosolic (EC 1.2.1.12)
AFFX-Vvi-gapdh-3_c1_at		4	P26519	Glyceraldehyde-3-phosphate dehydrogenase. cytosolic (EC 1.2.1.12)
AFFX-Vvi-gapdh-3_c2_at		4	P26519	Glyceraldehyde-3-phosphate dehydrogenase. cytosolic (EC 1.2.1.12)
AFFX-Vvi-gapdh-3_c3_at		4	P26519	Glyceraldehyde-3-phosphate dehydrogenase. cytosolic (EC 1.2.1.12)
AFFX-Vvi-gapdh-3_c4_at		4	P26519	Glyceraldehyde-3-phosphate dehydrogenase. cytosolic (EC 1.2.1.12)
AFFX-Vvi-gapdh-3_c5_at		4	P26519	Glyceraldehyde-3-phosphate dehydrogenase. cytosolic (EC 1.2.1.12)
AFFX-Vvi-gapdh-3_c6_at		4	P26519	Glyceraldehyde-3-phosphate dehydrogenase. cytosolic (EC 1.2.1.12)
AFFX-Vvi-gapdh-3_c7_at		4	P26519	Glyceraldehyde-3-phosphate dehydrogenase. cytosolic (EC 1.2.1.12)
AFFX-Vvi-gapdh-3_c8_at		4	P26519	Glyceraldehyde-3-phosphate dehydrogenase. cytosolic (EC 1.2.1.12)
AFFX-Vvi-gapdh-5_at		4	Q5PY03	Glyceraldehyde-3-phosphate dehydrogenase (EC 1.2.1.12) (Fragment)
AFFX-Vvi-gapdh-M_at		4	P26519	Glyceraldehyde-3-phosphate dehydrogenase. cytosolic (EC 1.2.1.12)
1613531_at	TC45656	5	Q5ECP6	pyruvate dehydrogenase. E1 alpha subunit
1613796_at	TC45656	5	Q5ECP6	pyruvate dehydrogenase. E1 alpha subunit
1614105_at	TC45655	5	Q6Z5N4	Putative pyruvate dehydrogenase E1 alpha subunit
1620838_at	TC46133	5	Q5M729	At1g54220 dihydrolipoamide S-acetyltransferase
1620865_at	TC45227	5	Q7XBE4	Enolase (EC 4.2.1.11)
1607548_at	TC46111	8	P93338	NADP-dependent glyceraldehyde-3-phosphate dehydrogenase (EC 1.2.1.9) (Non-phosphorylating glyceraldehyde 3-phosphate dehydrogenase) (Glyceraldehyde-3-phosphate dehydrogenase [NADP+]) (Triosephosphate dehydrogenase)
1616002_s_at	TC38365	8	Q8LL68	Latex plastidic aldolase-like protein
1618249_at	TC46111	8	P93338	NADP-dependent glyceraldehyde-3-phosphate dehydrogenase (EC 1.2.1.9) (Non-phosphorylating glyceraldehyde 3-phosphate dehydrogenase) (Glyceraldehyde-3-phosphate dehydrogenase [NADP+]) (Triosephosphate dehydrogenase)
1622715_s_at	TC45353	8	P12858	Glyceraldehyde-3-phosphate dehydrogenase A. chloroplast precursor (EC 1.2.1.13) (NADP-dependent glyceraldehydephosphate dehydrogenase subunit A)
Phoyosynthesis, dark reaction, GO:0019685
1614178_at	TC38352	1	Q7X9A0	Ribulose bisphosphate carboxylase/oxygenase activase 1. chloroplast precursor (RuBisCO activase 1) (RA 1) (RubisCO activase alpha form)
1619717_at	TC46007	7	Q41249	Protochlorophyllide reductase. chloroplast precursor (EC 1.3.1.33) (PCR) (NADPH-protochlorophyllide oxidoreductase) (POR)
1607831_at	TC46859	8	Q5QM96	Rubisco subunit binding-protein beta subunit-like
1609310_at	TC45930	8	Q42961	Phosphoglycerate kinase. chloroplast precursor (EC 2.7.2.3)
1613102_s_at	TC38505	8	P26302	Phosphoribulokinase. chloroplast precursor (EC 2.7.1.19) (Phosphopentokinase) (PRKase) (PRK)
1613167_s_at	TC38803	8	Q84JG8	Sedoheptulose-1.7-bisphosphatase
1613936_x_at		8	O22077	Ribulose bisphosphate carboxylase small chain. chloroplast precursor (EC 4.1.1.39) (RuBisCO small subunit)
1616847_s_at	TC45008	8	O22077	Ribulose bisphosphate carboxylase small chain. chloroplast precursor (EC 4.1.1.39) (RuBisCO small subunit)
1616918_s_at	TC38353	8	Q7X9A0	Ribulose bisphosphate carboxylase/oxygenase activase 1. chloroplast precursor (RuBisCO activase 1) (RA 1) (RubisCO activase alpha form)
1618020_x_at	TC45008	8	O22077	Ribulose bisphosphate carboxylase small chain. chloroplast precursor (EC 4.1.1.39) (RuBisCO small subunit)
1618284_at	TC38803	8	Q84JG8	Sedoheptulose-1.7-bisphosphatase
1622715_s_at	TC45353	8	P12858	Glyceraldehyde-3-phosphate dehydrogenase A. chloroplast precursor (EC 1.2.1.13) (NADP-dependent glyceraldehydephosphate dehydrogenase subunit A)
Others
1609165_at	TC38640	1	Q9LUG8	Similarity to endo-1 (AT3g23600/MDB19_9) (Contains similarity to endo-1.3-1.4-beta-D-glucanase)
1611095_a_at	TC46866	1	Q9LW90	DC1.2 homologue. invertase/pectin methylesterase inhibitor family protein
1611370_at	TC43395	1	Q93ZI4	AT4g27830/T27E11_70
1620752_s_at	TC38637	1	Q5Y381	Aldo/keto reductase
1622074_at	TC49077	1	Q84JP7	Phosphoenolpyruvate carboxylase kinase 2
1622535_at	TC46390	1	Q84WE4	Putative ripening-related protein (At5g20740 pectinesterase - related)
1613795_at	TC45900	2	Q5W915	UDP-sugar pyrophospharylase
1619468_at	TC38735	2	Q94B16	Pectin methylesterase PME1
1607606_at	TC38234	3	Q9LQ04	F16P17.17 protein (Hypothetical protein At1g63000) (3.5-epimerase/4-reductase)
1612185_at	TC38483	3	Q9FJZ3	Mannan endo-1.4-beta-mannosidase
1614047_s_at	TC39129	3	Q5SNC5	Putative seed imbibition protein
1622115_at	TC42596	3	Q60DX8	Putative beta-glucosidase
1607446_at	TC42836	4	Q9LUD7	Glucan synthase-like protein
1607505_s_at	TC47126	4	Q84V96	Aldehyde dehydrogenase 1 precursor (EC 1.2.1.3)
1607567_at	TC40588	4	Q564G6	Galactomannan galactosyltransferase
1608229_s_at	TC46812	4	Q7XZ08	Galactinol synthase
1608995_at	TC45153	4	Q84NI6	Alkaline alpha galactosidase II
1609278_at	TC45605	4	Q9LW90	DC1.2 homologue
1609593_at	TC48512	4	Q9LZV3	(1-4)-beta-mannan endohydrolase-like protein (At5g01930)
1610996_at	TC39366	4	Q43111	Pectinesterase-3 precursor (EC 3.1.1.11) (Pectin methylesterase 3) (PE 3)
1611723_at	TC49676	4	Q84NI7	Alkaline alpha galactosidase I (Fragment)
1612056_at	BQ795970	4	Q5BMC5	Phosphomannose isomerase
1613415_at		4	Q8W3L8	Xyloglucan endo-transglycosylase
1613514_s_at		4	Q84NI6	Alkaline alpha galactosidase II
1614800_at	TC47910	4	Q9M9Y5	F4H5.13 protein (Hypothetical protein At1g06780 glycosyl transferase family 8 protein)
1615595_at		4	Q9M563	Beta-1.3-glucanase
1615809_at	TC45396	4	Q38908	Probable xyloglucan endotransglucosylase/hydrolase protein 30 precursor (EC 2.4.1.207) (At-XTH30) (XTH-30)
1616116_at	TC50266	4	Q8RX87	AT5g20250/F5O24_140
1616783_at	TC47126	4	Q84V96	Aldehyde dehydrogenase 1 precursor (EC 1.2.1.3)
1617941_at	TC39237	4	Q6ZY51	Phosphoglucan. water dikinase
1618425_at	TC41766	4	Q9M3U4	Beta 1-3 glucanase
1618576_at	TC38541	4	Q94FT5	Pectate lyase (Fragment)
1619355_at	TC39042	4	Q9AT33	Endoxyloglucan transferase
1619631_at	TC49329	4	Q9MAB8	T4P13.28 protein
1619659_s_at	TC38541	4	Q94FT5	Pectate lyase (Fragment)
1620050_at	TC45090	4	Q66GP7	At1g13130. glycosyl hydrolase family 5 protein / cellulase family protein
1620058_at	TC41501	4	Q7Y073	Latex cyanogenic beta glucosidase
1620063_at	TC45727	4	Q9M3U4	Beta 1-3 glucanase
1620283_s_at	TC49881	4	Q7X9T1	Alpha-amylase (EC 3.2.1.1)
1620305_at	TC47375	4	Q94B15	Polygalacturonase. Pectinase. Pectin depolymerase
1621251_s_at	TC45132	4	Q8W3L8	Xyloglucan endo-transglycosylase (EC 2.4.1.207)
1622830_at	TC45803	4	Q8L790	pectinesterase
1608896_at	TC46925	5	Q5BM98	Secondary cell wall-related glycosyltransferase family 47
1616007_at	TC48862	5	Q9LN68	F18O14.2 (At1g19300/F18O14_13)
1608313_at	TC40698	6	Q76MS5	LEXYL1 protein
1609989_at	TC41827	6	P27483	Glycine-rich cell wall structural protein precursor
1615574_at	TC39475	6	Q9M5J0	Pectin methylesterase isoform alpha (EC 3.1.1.11) (Fragment)
1615746_at	TC47005	6	Q69SG5	Putative cellulase
1618409_at	TC39276	6	Q94G86	Beta-1.3-glucanase-like protein
1607374_at	TC42155	7	Q7XAS3	Beta-D-glucosidase
1607426_at		7	Q9XGT3	Beta-galactosidase (Fragment)
1611747_at	TC44893	7	Q7XAS3	Beta-D-glucosidase
1613945_at	TC39909	7	Q5JQX8	OSJNBb0003B01.27 protein
1615198_at	TC46835	7	Q9LEC9	Alpha-glucosidase (EC 3.2.1.20)
1617719_at	TC40944	7	Q8VWN8	Alpha-1.4-glucan-protein synthase [UDP-forming] 2 (EC 2.4.1.112) (UDP-glucose:protein transglucosylase 2) (UPTG 2) Reversibly glycosylated polypeptide
1618657_at	TC46955	7	Q84LI7	Polygalacturonase-like protein
1620096_at	TC46220	7	Q8LDW9	Xyloglucan endotransglucosylase/hydrolase protein 9 precursor (EC 2.4.1.207) (At-XTH9) (XTH-9)
1621880_s_at		7	Q8VZG5	At1g78060/F28K19_32 glycosyl hydrolase family 3 protein. similar to xylosidase
1622121_at	TC41936	7	O48766	Putative glucanse (At2g32990 endo-beta-1.4-glucanase)
1622295_at	TC39949	7	Q9LLS9	Putative beta-galactosidase precursor
1622656_at	TC40689	7	Q5NA70	Putative beta-1.3-glucanase
1622791_at	TC44019	7	P93156	Cellulose synthase (Fragment)
1606646_at	TC46025	8	Q6XZC2	Cellulose synthase 6
1607272_at	TC46464	8	Q944E5	Cellulose synthase-like protein OsCslA9
1607874_at	TC45117	8	Q8S862	Putative epimerase/dehydratase. Putative epimerase/dehydratase (GDP-mannose-3''.5''-epimerase)
1608100_at	TC40018	8	Q8S569	PEP carboxylase (Fragment)
1608180_at		8	O23950	Endo-xyloglucan transferase (Fragment). Xyloglucan endotransglycosylase
1608207_at	TC39409	8	Q84V96	Aldehyde dehydrogenase 1 precursor (EC 1.2.1.3)
1608437_s_at	TC45832	8	Q8L713	Hypothetical protein (At1g73885 UDP-glucoronosyl/UDP-glucosyl transferase family protein)
1608809_at	TC41919	8	Q7XSK0	OSJNBb0070J16.3 protein (OSJNBa0004N05.26 protein)
1609652_s_at	TC46464	8	Q944E5	Cellulose synthase-like protein OsCslA9
1609790_at	TC41382	8	Q9LLC2	Xyloglucan endotransglycosylase XET2 (EC 2.4.1.207)
1610073_at		8	Q84JX3	Putative xyloglucan endotransglycosylase
1612672_at	TC50564	8	Q42936	Pectin methylesterase precursor (EC 3.1.1.11) (Fragment)
1613330_at	CF404655	8	Q93Z77	Putative pectate lyase (At5g04300/At5g04300)
1613844_at	TC38641	8	Q9LUG8	Similarity to endo-1 (AT3g23600/MDB19_9) (Contains similarity to endo-1.3-1.4-beta-D-glucanase)
1615533_s_at	TC38660	8	O23950	Endo-xyloglucan transferase (Fragment)
1615577_at	TC38544	8	Q6XP46	Cellulose synthase
1616093_at	TC48490	8	Q7XA92	Pectinesterase (EC 3.1.1.11) (Fragment)
1616322_s_at	TC45117	8	Q8S862	Putative epimerase/dehydratase. Putative epimerase/dehydratase (GDP-mannose-3''.5''-epimerase)
1616325_at	TC44116	8	Q6Q2Z9	Phosphoenolpyruvate carboxylase (EC 4.1.1.31)
1617368_at	CF512540	8	Q9FJU9	Beta-1.3-glucanase-like protein (AT5g56590/MIK19_3)
1617699_at	TC40567	8	Q67X99	Putative trehalose-6-phosphate phosphatase
1618863_at	TC46944	8	Q93Y12	Alpha glucosidase-like protein (At3g23640) (Hypothetical protein)
1619312_a_at	TC39026	8	Q8LCZ3	Formamidase-like protein
1619383_s_at	TC46813	8	Q5CCQ0	Beta-D-galactosidase (EC 3.2.1.23)
1619457_at	TC43928	8	Q94K55	Putative trehalose-6-phosphate synthase (Fragment)
1619522_at	TC46027	8	Q94B17	Putative beta-galactosidase BG1
1619954_at	TC46545	8	Q9FF10	imilarity to heparanase (At5g07830) glycosyl hydrolase family 79 (endo-beta-glucuronidase/heparanase)
1620679_at	TC47288	8	Q9LV33	Beta-glucosidase. putative
1621407_at	TC39026	8	Q8LCZ3	Formamidase-like protein
1621539_s_at	TC45384	8	Q9SAU2	Ribulose-5-phosphate-3-epimerase (EC 5.1.3.1)
1622422_at	TC40090	8	Q93Z24	At1g72990. glycosyl hydrolase family 35 protein [EC:3.2.1.23]; K01190 beta-galactosidase
1622543_at	TC48546	8	Q84V96	Aldehyde dehydrogenase 1 precursor (EC 1.2.1.3)
1622606_at	TC45573	8	Q9ZTW5	GDP-mannose pyrophosphorylase
1622735_s_at	TC45807	8	Q8GTJ0	Xyloglucan endotransglycosylase
Transport, GO:0006810
Carbohydrate transport, GO:0008643
1615257_at	TC44413	3	Q4U339	Putative hexose transporter (HT6)
1619691_at	TC39483	3	Q4U339	Putative hexose transporter (HT6)
1608991_at	TC47433	4	Q8GTR0	Sugar transporter
1610527_at	TC38597	8	Q84QH3	Putative sorbitol transporter
1611326_at	TC40715	8	Q9LEG2	Putative sugar transporter
1615697_at	TC46546	8	Q9SQK4	Putative sucrose transporter VvSUC27
1622157_at	TC47501	8	Q9FNL1	Phosphate/triose-phosphate translocator
Ion transport, GO:0006811
1612678_at	TC51669	1	Q9C9W0	Putative ABC transporter
1615318_at	TC47109	1	Q53XI1	At4g13420 potassium transporter (HAK5)
1615319_s_at	TC45748	1	Q9ZPE3	Nitrate transporter (Fragment)
1616533_at	TC38189	1	P31853	ATP synthase B' chain. chloroplast precursor (EC 3.6.3.14) (Subunit II)
1617400_at	TC40530	1	Q9SV13	Sulfate transporter 3.1 (AST12) (AtST1)
1617829_at	TC48550	1	Q9FJH5	Gb|AAC98457.1 (At5g60800)
1621047_at	TC51541	1	Q9LZF1	Farnesylated protein-like (At5g03380/C160EPL23M) (Cadmium induced protein CdI19)
1610394_at	TC46997	3	Q948P6	Ferritin 3. chloroplast precursor (EC 1.16.3.1) (SFerH-3)
1610123_at	TC41344	4	Q9LD18	Potassium transporter 4 (AtPOT4) (AtKUP3) (AtKT4)
1610712_s_at	TC38723	4	O80414	Mitochondrial phosphate transporter
1613896_at	TC46725	4	Q9FRU5	Nitrate transporter NRT1-2
1614028_at	TC42120	4	Q7X8B5	Cation-transporting ATPase.
1615971_a_at	TC38398	4	Q9ZRC7	Actinorizal nodulin AgNOD-GHRP
1616901_at	TC38724	4	Q5ZF44	Mitochondrial phosphate translocator
1620313_at		4	O80413	Mitochondrial phosphate transporter
1621591_at	TC39353	4	Q94AS9	Cyclic nucleotide-gated ion channel 4 (AtCNGC4) (Cyclic nucleotide-and calmodulin-regulated ion channel 4) (AtHLM1)
1610437_at	TC42793	7	Q56XQ6	Nitrate transporter NTL1
1607957_a_at	TC39122	8	Q9FKP1	Similarity to unknown protein (At5g17860/MVA3_210) cation exchanger
1608098_at	TC49201	8	Q8VX37	Putative potassium transporter
1608138_s_at	TC45084	8	Q8S8Y3	ATP synthase alpha chain
1608852_at	TC48754	8	Q9LW86	Probable sulfate transporter 3.4
1610039_s_at	TC38211	8	Q9MU41	ATP synthase beta subunit
1612005_s_at	TC38211	8	Q9MU41	ATP synthase beta subunit
1612199_s_at	TC45583	8	Q9C5D3	Hypothetical protein At5g63530 (copper chaperone (CCH)-related) ATFP3
1612645_at	TC45631	8	P32980	ATP synthase delta chain. chloroplast precursor (EC 3.6.3.14)
1612886_at	TC42650	8	Q7Y067	Plasma membrane H+-ATPase
1613274_at	TC47566	8	Q84W41	Glutamate receptor 3.6 precursor (Ligand-gated ion channel 3.6)
1614034_at		8	Q9ZPE3	Nitrate transporter (Fragment)
1614676_s_at	TC45084	8	Q8S8Y3	ATP synthase alpha chain
1615407_at	TC46987	8	Q9STG2	Copper transporter protein homolog (At3g46900) (Copper transporter COPT2)
1615486_at	TC40309	8	O65718	Cyclic nucleotide-gated ion channel 2 (AtCNGC2) (Cyclic nucleotide-and calmodulin-regulated ion channel 2) (DEFENSE NO DEATH 1)
1615602_at	TC38814	8	P29790	ATP synthase gamma chain. chloroplast precursor (EC 3.6.3.14)
1615669_at	TC47203	8	Q531A6	Zinc transporter protein ZIP2
1616662_at	TC46617	8	Q9LIK7	Potential calcium-transporting ATPase 13. plasma membrane-type (EC 3.6.3.8) (Ca(2+)-ATPase isoform 13)
1619841_at	TC50471	8	Q9S9N8	Metal transporter Nramp6 (AtNramp6)
1620639_at	TC48227	8	Q38954	Phosphate permease-like protein (Phosphate transporter precursor) (Phosphate transporter Pht2
1620830_at	TC49986	8	Q9ZPL3	Pulvinus outward-rectifying channel for potassium SPOCK1
1620992_at	TC42567	8	Q9FJH5	(Q9FJH5) Gb|AAC98457.1 (At5g60800)
1622637_at	TC49080	8	Q9M8K5	F28L1.7 protein (AT3g06130/F28L1_7) (Hypothetical protein At3g06130)
Secondary metabolism, GO:0019748
1610275_at	TC45921	2	Q8LGU1	Multidrug-resistance related protein
1613372_at	TC40612	7	Q8GU75	MDR-like ABC transporter
Water transport, GO:0006833
1606669_s_at		4	Q5PXH0	Aquaporin PIP2-1
1615808_s_at	TC38121	4	Q5PXH0	Aquaporin PIP2-1
1610955_s_at		7	Q9FS46	Putative aquaporin delta-TIP
1614976_at		7	Q9FS46	Putative aquaporin delta-TIP
1619703_at		7	Q9M7B4	Putative aquaporin PIP1-1
1607943_at	TC38576	8	Q5MBH8	Aquaporin TIP1 1
1610982_at	TC38138	8	Q5PXH0	Aquaporin PIP2-1
1612244_s_at	TC38281	8	Q9M7B0	Putative aquaporin PIP2-2
1613240_s_at	TC38385	8	Q9M7B4	Putative aquaporin PIP1-1
1614916_at	TC38138	8	Q5PXH0	Aquaporin PIP2-1
1615722_s_at	TC38385	8	Q9M7B4	Putative aquaporin PIP1-1
1615829_s_at	TC38576	8	Q5MBH8	Aquaporin TIP1 1
1619594_at	TC46174	8	Q9SV84	Probable aquaporin NIP5.1 (NOD26-like intrinsic protein 5.1) (Nodulin-26-like major intrinsic protein 6) (AtNLM6) (NLM6 protein) (NodLikeMip6)
Others
1606983_at	TC47543	1	Q9SHY2	F1E22.10 (Hypothetical protein At1g65730) (Metal-nicotianamine transporter YSL7)
1607451_at	TC48217	1	Q5NBA0	Putative sec14 like protein
1609486_at	TC46640	1	Q9SCU1	Hypothetical protein T18N14.50 (AT3g51670/T18N14_50)
1610044_s_at		1	Q6XL72	Cytochrome P-450-like protein (Fragment)
1612075_at	TC39780	1	Q9LTA0	FRO2-like protein
1612370_at	TC39338	1	Q94FN1	Phosphatidylinositol transfer-like protein III
1614237_a_at	TC38178	1	Q7XAB8	Light-regulated chloroplast-localized protein
1617990_s_at	TC47543	1	Q9SHY2	F1E22.10 (Hypothetical protein At1g65730) (Metal-nicotianamine transporter YSL7)
1608366_at	TC42883	3	Q5JM05	Putative RNA-binding protein homolog
1610072_at	TC45608	3	Q6Z3A8	Hypothetical protein P0038F09.33. clathrin
1610961_s_at	TC38720	3	Q9M810	Dynein light chain. putative (Hypothetical protein F19K6.18) (At1g52250)
1611614_at	TC48358	3	Q9FFR9	Na+/H+ antiporter-like protein
1613518_at	TC48161	3	Q5Z4A5	Myosin heavy chain-like
1617470_s_at	TC38755	3	Q9FKS8	Amino acid permease (AT5g40780/K1B16_3)
1617849_at	TC46284	3	O24525	Glutathione-conjugate transporter AtMRP4
1617890_s_at	TC38720	3	Q9M810	Dynein light chain. putative (Hypothetical protein F19K6.18) (At1g52250)
1619263_at	TC38220	3	O04892	Cytochrome P450 like_TBP (EC 1.14.14.1)
1607193_at	TC49428	4	Q84V46	Alternative oxidase 1b
1607196_at	TC44555	4	Q69MI3	Amino acid transporter-like protein
1607763_at	TC41024	4	Q65CB1	ABC transporter
1607805_s_at	CF605243	4	Q69P73	Putative elicitor-inducible cytochrome P450
1608531_at	TC47779	4	Q5PNU5	At3g25160
1608940_at		4	Q8LP44	Betaine/proline transporter
1609099_at	TC40120	4	Q9LKH7	Cytochrome P450
1609201_at	TC44308	4	Q9LZU5	Kinesin-related protein-like
1610009_at		4	Q9SMG5	Acyl-CoA binding protein (ACBP)
1610172_at	TC39489	4	O04619	A_IG002N01.16 protein (Putative carrier protein) (AT4g01100/F2N1_16)
1610800_at		4	Q94DE5	Putative betaine/proline transporter
1610839_at	TC41626	4	Q9MA90	T12H1.26 protein (AT3g05290/T12H1_26)
1611892_s_at	TC41212	4	Q8LAE3	Proline transporter 1
1612331_at	CB344631	4	O82044	amino acid carrier
1615136_at		4	Q9SE83	Dynamin 2A (EC 3.6.5.5) (Dynamin-related protein 2A) (Dynamin-like protein 6)
1615140_s_at		4	Q9FF99	Amino acid transporter
1615827_at	TC51638	4	Q84V47	Alternative oxidase 1a
1616929_at		4	O24510	MRP-like ABC transporter
1618056_at	TC41445	4	Q9XIQ7	F13O11.19 protein (Hypothetical protein At1g64890) integral membrane transporter family protein. contains 11
1619056_at	TC45965	4	TC45965	Nuclear transport factor 2
1619319_at	TC43426	4	Q9FFF8	Arabidopsis thaliana genomic DNA. chromosome 5. P1 clone:MOP10
1619961_at	TC39179	4	O48939	Polyphosphoinositide binding protein Ssh1p
1620972_at	TC46194	4	Q6DXT0	Putative permease
1621070_s_at	TC48225	4	Q8W3G1	Hepatocyte growth factor-regulated tyrosine kinase substrate-like protein (TOM2 protein)
1621220_at	TC38863	4	Q9M510	Dicyanin. Blue copper protein
1621529_at	TC42822	4	Q9FF99	Amino acid transporter
1622152_at	TC38720	4	Q9M810	Dynein light chain. putative (Hypothetical protein F19K6.18) (At1g52250)
1622323_at	TC47779	4	Q5PNU5	At3g25160
1609433_s_at	TC38127	5	Q9SMG5	Acyl-CoA binding protein (ACBP)
1609752_at	TC46042	5	P51132	Ubiquinol-cytochrome c reductase iron-sulfur subunit 2. mitochondrial precursor (EC 1.10.2.2) (Rieske iron-sulfur protein 2) (RISP2)
1611306_at	TC40306	5	P37124	Cytochrome P450 77A2 (EC 1.14.-.-) (CYPLXXVIIA2) (P-450EG5)
1612060_at	TC48033	6	Q76DT1	AUX1-like auxin influx carrier protein
1607561_at	TC40118	7	Q9SIT6	Putative ABC transporter protein
1610182_at	TC47343	7	Q9LVY7	Cytochrome P450-like
1612325_at	TC49738	7	Q9LGS8	Putative cytochrome P450
1614230_at	TC38608	7	Q5NE32	Type 1 non-specific lipid transfer protein precursor
1618261_at	TC39600	7	Q9SX20	F24J5.19 protein (At1g68570/F24J5_7)
1621115_at	TC41801	7	Q9SU40	Putative monocopper oxidase precursor (Skewed roots)
1621946_at	TC50194	7	Q8H0E0	PIN1-like auxin transport protein
1621973_at	CF212141	7	O80823	CYP86A8 protein (Putative cytochrome P450) (At2g45970/F4I18.5)
1622108_at	TC44654	7	Q9SU40	Putative monocopper oxidase precursor (Skewed roots)
1606534_at	TC40397	8	Q9LIA2	Gb|AAF27143.1 (Hypothetical protein At3g29400)
1606611_at	TC41398	8	Q9C896	hypothetical protein F7A10.16 (At1g55260/F7A10_16) Lipid transfer protein-like
1606701_s_at	TC45740	8	P93788	Remorin (pp34)
1607621_at	TC47226	8	Q9LYR6	Peptide transporter-like protein
1607800_at	TC42004	8	Q84WN3	Putative cytochrome c oxidoreductase
1608714_at	TC47027	8	Q9ZRG2	P-glycoprotein (Putative ABC transporter)
1609552_at	TC46767	8	Q6ZXH6	Putative cytochrome P450 (Fragment)
1610422_at	TC46640	8	Q9SCU1	Hypothetical protein T18N14.50 (AT3g51670/T18N14_50)
1610562_at	TC40089	8	Q949Y8	Hypothetical protein At2g39130. Putative amino acid transport protein
1611129_s_at	TC47103	8	Q8LF20	Putative clathrin assembly protein At2g25430
1611739_at	TC47607	8	Q69P73	Putative elicitor-inducible cytochrome P450
1612383_at	CF608082	8	Q6ZJR8	Putative oxysterol binding protein
1612386_at	TC47380	8	Q6XL72	Cytochrome P-450-like protein (Fragment)
1612566_at	TC38304	8	Q677H6	ADP-ribosylation factor (Fragment) (EC 3.6.5.2)
1613763_at	TC45851	8	Q9LYS2	ABC transporter-like protein
1613983_at	TC39234	8	O22402	GDP dissociation inhibitor
1614070_at	TC39987	8	Q8LGM8	Cytochrome P450 monooxygenase CYP72A5
1614855_at	TC47103	8	Q8LF20	Putative clathrin assembly protein At2g25430
1616841_at	TC48753	8	Q5ZF80	Amino acid permease (Fragment)
1616990_s_at	TC45571	8	Q8H9B7	Putative lipid transfer protein
1617656_at	TC40009	8	Q5CZ54	Pom14 protein
1618147_at	CF404735	8	O65732	Annexin (Fragment)
1618493_s_at	TC45852	8	Q9LYS2	ABC transporter-like protein
1619359_at	TC41010	8	Q93Z79	AT5g24910/F6A4_120
1619382_at	TC47676	8	Q9LRP1	Novel plant SNARE 13 (AtNPSN13)
1619427_at	TC41385	8	Q651I6	Putative ripening regulated protein
1619613_at	TC38126	8	Q42044	Expressed protein (Hypothetical protein) (At2g45180/T14P1.1) (At2g45180 protease inhibitor/seed storage/lipid transfer protein (LTP))
1619718_at	TC40406	8	Q9C6R7	ABC transporter. putative
1620504_at	TC49355	8	Q84WN3	Putative cytochrome c oxidoreductase
1621309_at	TC47693	8	Q7XSQ6	OSJNBa0084K11.8 protein
1622623_at	TC41010	8	Q93Z79	AT5g24910/F6A4_120
1622870_at	TC40980	8	Q9FLX5	ABC transporter-like protein
Secondary metabolism, GO:0019748
Phenylpropanoid metabolism, GO:0009698
1615634_at	TC49571	1	Q9LK73	Flavonol 3-O-glucosyltransferase-like protein (AT3g16520/MDC8_15)
1610275_at	TC45921	2	Q8LGU1	Multidrug-resistance related protein
1610541_at	TC41014	2	Q8VWZ7	Geraniol 10-hydroxylase (EC 1.14.14.1). Putative ripening-related P-450 enzyme
1610610_at	TC40373	3	Q6Z244	Putative flavonol synthase
1612124_at	TC45576	3	Q9M560	Caffeic acid O-methyltransferase
1613900_at	TC46062	3	Q9ATW1	Cinnamyl alcohol dehydrogenase
1614240_at		3	Q9SMT7	4-coumarate-CoA ligase-like protein (Adenosine monophosphate binding protein 3 AMPBP3)
1614502_at	TC48072	3	Q9C543	Ferulate-5-hydroxylase
1621563_x_at	TC45576	3	Q9M560	Caffeic acid O-methyltransferase
1607475_s_at	TC42415	4	Q9FQY8	Caffeic acid 3-O-methyltransferase (EC 2.1.1.68) (S-adenosysl-L-methionine:caffeic acid 3-O-methyltransferase) (COMT) (CAOMT)
1608009_s_at		4	P51070	Stilbene synthase 2 (EC 2.3.1.95) (Resveratrol synthase 2) (Trihydroxystilbene synthase 2) (PSV21)
1608379_at		4	Q9FLV0	Flavanone 3-hydroxylase-like protein
1610824_s_at		4	P51071	Stilbene synthase 3 (EC 2.3.1.95) (Resveratrol synthase 3) (Trihydroxystilbene synthase 3) (PSV368) (Fragment)
1611190_s_at	TC38357	4	P28343	Stilbene synthase 1 (EC 2.3.1.95) (Resveratrol synthase 1) (Trihydroxystilbene synthase 1) (PSV25)
1612804_at	TC38358	4	P51070	Stilbene synthase 2 (EC 2.3.1.95) (Resveratrol synthase 2) (Trihydroxystilbene synthase 2) (PSV21)
1616898_at	TC42471	4	Q43161	Caffeoyl-CoA O-methyltransferase (EC 2.1.1.104) (Trans-caffeoyl-CoA 3-O-methyltransferase) (CCoAMT) (CCoAOMT)
1617171_s_at	TC46489	4	Q9AR43	UDP-glucose:flavonoid 3-O-glucosyltransferase
1619788_at		4	Q9AQV0	UDP-glucose:flavonoid 3-O-glucosyltransferase
1620342_at		4	Q00763	Caffeic acid 3-O-methyltransferase 1 (EC 2.1.1.68) (S-adenosysl-L-methionine:caffeic acid 3-O-methyltransferase 1) (COMT-1) (CAOMT-1)
1620964_s_at		4	Q54AD0	Stilbene synthase
1622638_x_at	TC38358	4	P51070	Stilbene synthase 2 (EC 2.3.1.95) (Resveratrol synthase 2) (Trihydroxystilbene synthase 2) (PSV21)
1610206_at	TC39071	5	P45726	Phenylalanine ammonia-lyase (EC 4.3.1.5)
1611847_at	TC45860	5	Q84NG3	Flavonoid 3'.5'-hydroxylase
1613113_at		5	Q6UD65	Phenylalanine ammonia lyase (EC 4.3.1.5)
1615912_at	TC39321	5	P51117	Chalcone--flavonone isomerase (EC 5.5.1.6) (Chalcone isomerase)
1619065_at	TC39574	5	Q8W3H0	Putative cinnamoyl-CoA reductase
1621728_at	TC44676	5	Q8GSM7	Hydroxycinnamoyl transferase
1607417_at	TC48804	7	Q94K02	Cinnamyl-alcohol dehydrogenase CAD1 (Putative alcohol dehydrogenase) (EC 1.1.1.195)
1611086_at	CF415431	7	Q6YYV8	Putative AER. Anthranilate N-benzoyltransferase-like protein
1612134_at		7	Q5FB34	Anthocyanidin reductase
1612874_at	TC40933	7	Q8L5K8	Orcinol O-methyltransferase
1613372_at	TC40612	7	Q8GU75	MDR-like ABC transporter
1615213_at	TC41207	7	Q84J37	Putative laccase (Diphenol oxidase) family protein
1607163_at	CF415171	8	Q84P21	4-coumarate-CoA ligase-like protein
1611711_at	TC40933	8	Q8L5K8	Orcinol O-methyltransferase
1613152_at	TC47399	8	Q8LDZ6	Similar to gb|Z84386 anthranilate N-hydroxycinnamoyl/benzoyltransferase from Dianthus caryophyllus
1614485_at	TC40493	8	O64470	Putative anthranilate N-hydroxycinnamoyl/benzoyltransferase
1615174_s_at	TC39641	8	Q4W2K6	Putative leucoanthocyanidin reductase 2
1616169_at	TC40261	8	Q9CAI3	Putative cinnamyl-alcohol dehydrogenase
1617284_at	TC47095	8	Q7X9I9	Caffeic acid O-methyltransferase
1618112_at	TC50108	8	Q9LTA3	Putative anthocyanidin-3-glucoside rhamnosyltransferase (At5g49690)
1622267_at	TC51421	8	Q6USQ8	NADPH-dependent cinnamyl alcohol dehydrogenase
Pigment metabolism, GO:0042440
1615634_at	TC49571	1	Q9LK73	Flavonol 3-O-glucosyltransferase-like protein (AT3g16520/MDC8_15)
1616605_at	TC45785	1	Q8W5A3	Lethal leaf spot 1-like protein. Putative cell death suppressor protein
1619103_s_at		1	Q947Y2	Putative cell death suppressor protein
1610275_at	TC45921	2	Q8LGU1	Multidrug-resistance related protein
1611296_at	TC40022	2	Q5EMP6	Senescence-inducible chloroplast stay-green protein 2
1614543_a_at	TC42289	2	Q9SJ02	Expressed protein (Hypothetical protein) (Stress enhanced protein 2)
1621899_at	TC48107	4	Q5W5X6	Zeta-carotene desaturase ZDS2
1612134_at		7	Q5FB34	Anthocyanidin reductase
1613372_at	TC40612	7	Q8GU75	MDR-like ABC transporter
1619717_at	TC46007	7	Q41249	Protochlorophyllide reductase. chloroplast precursor (EC 1.3.1.33) (PCR) (NADPH-protochlorophyllide oxidoreductase) (POR)
1607673_at	TC38642	8	Q07893	Protoporphyrin IX:Mg Chelatase
1608704_at	TC47508	8	Q94FW7	Heme oxygenase 1
1612607_at	TC46747	8	Q9LX31	Tetrapyrrole-binding protein. chloroplast precursor (Genomes uncoupled 4)
1614655_at	TC39542	8	P93162	Magnesium-chelatase subunit chlI. chloroplast precursor (EC 6.6.1.1) (Mg-protoporphyrin IX chelatase)
1615174_s_at	TC39641	8	Q4W2K6	Putative leucoanthocyanidin reductase 2
1617541_s_at	TC41226	8	O49814	Beta-carotene hydroxylase 2 (Fragment)
1618112_at	TC50108	8	Q9LTA3	Putative anthocyanidin-3-glucoside rhamnosyltransferase (At5g49690)
Hormone metabolism, GO:0042445
1622850_at	TC49495	3	O48631	Ethylene-forming-enzyme-like dioxygenase
1608265_at	TC41597	4	Q9SW47	Amidase-like protein
1607513_at	TC40730	7	Q60DC5	Progesterone 5-beta-reductase. putative (Expressed protein)
1610647_at	TC40710	8	Q9FR37	Amidase (At1g08980/F7G19_15)
1612699_at	BQ798614	8	Q9XIA5	Similar to ethylene-forming-enzyme-like dioxygenase
1620306_at	TC47826	8	Q67YU0	Cytokinin dehydrogenase 5 precursor (EC 1.5.99.12) (Cytokinin oxidase 5) (CKO5) (AtCKX5) (AtCKX6)
1622308_at	TC40451	8	Q8S933	1-aminocyclopropane-1-carboxylate synthase. ACC synthase (Ethylene-forming enzyme)
Others
1608502_at	TC47360	1	Q9FEW9	12-oxophytodienoate reductase 3 (EC 1.3.1.42) (12-oxophytodienoate-10.11-reductase 3) (OPDA-reductase 3) (LeOPR3)
1611452_at	TC47414	1	Q9AR73	Hydroquinone glucosyltransferase (EC 2.4.1.218) (Arbutin synthase)
1613635_at	TC38874	1	Q6ZIK0	Putative gamma-tocopherol methyltransferase
1621918_at	CF372689	1	Q6E593	Benzoyl coenzyme A: benzyl alcohol benzoyl transferase (Benzoyl-CoA:benzyl alcohol/phenylethanol benzoyltransferase)
1622762_x_at	TC47414	1	Q9AR73	Hydroquinone glucosyltransferase (EC 2.4.1.218) (Arbutin synthase)
1608130_at	TC39102	3	Q9LKW1	Putative strictosidine synthase
1617576_at	TC48311	3	Q76E11	Soluble epoxide hydrolase
1618595_at	TC46045	3	Q5C9I9	isopiperitenol dehydrogenase
1622331_at	TC40830	3	Q9SVG4	Reticuline oxidase-like protein
1606675_at	TC38778	4	Q39472	Isopentenyl-diphosphate delta-isomerase I (EC 5.3.3.2) (IPP isomerase I) (Isopentenyl pyrophosphate isomerase I)
1607029_at	TC42536	4	Q8LP14	Nine-cis-epoxycarotenoid dioxygenase4
1608145_at		4	O80459	Hypothetical protein At2g23420
1609457_at	TC45909	4	Q8YRD4	Alr3514 protein
1612190_at	TC49699	4	Q84V85	Allene oxide synthase
1613586_at	TC46870	4	Q9SVG3	Reticuline oxidase-like protein
1618081_at	TC46488	4	Q5SND7	Putative oxidoreductase. (Q8H0B0) Putative gibberellin 20-oxidase
1622414_at	TC45582	4	Q9LJ66	Oxylase-like protein (Hypothetical protein At3g19000) Isopenicillin N synthase and related dioxygenases
1610427_at	TC46853	5	Q6XGZ9	Myo-inositol oxygenase
1610607_at	TC40495	5	Q6NMQ7	At1g74670 gibberellin-responsive protein. putative
1622651_at	TC46387	5	P43311	Polyphenol oxidase. chloroplast precursor (EC 1.10.3.1) (PPO) (Catechol oxidase)
1606948_at	TC40872	6	Q8H094	Putative mandelonitrile lyase
1611542_at	TC38507	6	P43311	Polyphenol oxidase. chloroplast precursor (EC 1.10.3.1) (PPO) (Catechol oxidase)
1622345_at	TC40872	7	Q8H094	Putative mandelonitrile lyase
1606913_at	TC46508	8	Q5SGC9	(Q5SGC9_VITVI) Zeaxanthin epoxidase
1608741_s_at		8	Q9SP65	1-deoxy-D-xylulose-5-phosphate synthase
1609900_at	TC39998	8	Q6E593	Benzoyl coenzyme A: benzyl alcohol benzoyl transferase (Benzoyl-CoA:benzyl alcohol/phenylethanol benzoyltransferase)
1612627_at	TC42201	8	Q6TN17	Gibberellin 2-oxidase
1618171_s_at	TC46508	8	Q5SGC9	Zeaxanthin epoxidase (Q5SGC9_VITVI)
1618503_at	TC47765	8	Q75V70	Gibberellin 2-oxidase 1
1618940_at	TC47100	8	Q9FXZ7	Putative 1-deoxy-D-xylulose 5-phosphate reductoisomerase

## Sheet: Foglio2
Response to stimulus, GO:0050896
Carbohydrate metabolism, GO:0005975
Transport, GO:0006810
Secondary metabolism, GO:0019748
Part B
